# Supplementary material for: 1,12-Bis(2-carboxy­phen­yl)-5,8-dioxa-2,11-diaza­dodecane-2,11-diium dichloride methanol solvate
Source: Acta Crystallogr Sect E Struct Rep Online. 2009 Dec 4;66(Pt 1):o64–5. doi: 10.1107/S1600536809051824 (PMC2980219; doi:10.1107/S1600536809051824)
Supplement: Supplementary file 1 [file e-66-00o64-sup1.cif]

##############################################################################
###                                                                        ###
###        Electronic paper (Acta Crystallographica Section E)             ###
###                                                                        ###
##############################################################################
#                                                                            #
# This CIF contains the data in a paper accepted for publication in Acta     #
# Crystallographica Section E. It conforms to the requirements of Notes      #
# for Authors for Section E, and has been peer reviewed under the auspices   #
# of the IUCr Commission on Journals.                                        #
#                                                                            #
# Full details of the Crystallographic Information File format               #
# are given in the paper "The Crystallographic Information File (CIF):       #
# a New Standard Archive File for Crystallography" by S. R. Hall, F. H.      #
# Allen and I. D. Brown [Acta Cryst. (1991), A47, 655-685].                  #
#                                                                            #
# The current version of the core CIF dictionary is obtainable from          #
# ftp://ftp.iucr.org/pub/cif_core.dic. The current version number is 2.4.    #
#                                                                            #
# Software is freely available for graphical display of the structure(s) in  #
# this CIF.  For information consult the CIF home page http://www.iucr.org/  #
# cif/home.html                                                              #
#                                                                            #
# This file may be used for bona fide research purposes within the           #
# scientific community so long as proper attribution is given to the journal # 
# article from which it was obtained.                                        #
#                                                                            #
##############################################################################
                                             
data_global
_audit_creation_method     SHELXL-97
_journal_date_recd_electronic     2009-12-01
_journal_date_accepted     2009-12-02
_journal_name_full     'Acta Crystallographica, Section E'
_journal_year     2010
_journal_volume     66
_journal_issue      1
_journal_page_first     o64
_journal_page_last     o65
_journal_paper_category     QO
_journal_coeditor_code     HG2615
_publ_contact_author_name     'Edward R. T. Tiekink'
_publ_contact_author_address
;
Department of Chemistry, University of Malaya,
50603 Kuala Lumpur, Malaysia
;
_publ_contact_author_email     Edward.Tiekink@gmail.com
_publ_contact_author_fax     '+60 3 7967 4193'
_publ_contact_author_phone     '+60 3 7967 6775'
_publ_section_title
;
1,12-Bis(2-carboxyphenyl)-5,8-dioxa-2,11-diazadodecane-2,11-diium dichloride
methanol solvate
;
loop_
    _publ_author_name
    _publ_author_footnote
    _publ_author_address
    'Johnson, Samuel' .
;
Department of Chemistry
University of Texas at San Antonio
One UTSA Circle
San Antonio
TX 78249-0698
USA
;
    'Musie, Ghezai T.'
;
Additional correspondence author, e-mail: Ghezai.Musie@utsa.edu.
;
;
Department of Chemistry
University of Texas at San Antonio
One UTSA Circle
San Antonio
TX 78249-0698
USA
;
    'Tiekink, Edward R. T.' .
;
Department of Chemistry
University of Malaya
50603 Kuala Lumpur
Malaysia
;
data_I
_audit_creation_method     SHELXL-97
_chemical_name_systematic
;
1,12-Bis(2-carboxyphenyl)-5,8-dioxa-2,11-diazadodecane-2,11-diium dichloride
methanol solvate
;
_chemical_name_common     ?
_chemical_formula_moiety     'C22 H30 N2 O6 2+ , 2Cl - , C H4 O'
_chemical_formula_sum     'C23 H34 Cl2 N2 O7'
_chemical_formula_iupac     'C22 H30 N2 O6 2+ , 2Cl - , C H4 O'
_chemical_formula_weight     521.42
_chemical_melting_point     ?
_symmetry_cell_setting     monoclinic
_symmetry_space_group_name_H-M     'P 21/c'
_symmetry_space_group_name_Hall     '-P 2ybc'
loop_
    _symmetry_equiv_pos_as_xyz
    'x, y, z'
    '-x, y+1/2, -z+1/2'
    '-x, -y, -z'
    'x, -y-1/2, z-1/2'
_cell_length_a     11.567(3)
_cell_length_b     11.352(2)
_cell_length_c     20.052(5)
_cell_angle_alpha     90
_cell_angle_beta     102.760(6)
_cell_angle_gamma     90
_cell_volume     2568.0(10)
_cell_formula_units_Z     4
_cell_measurement_reflns_used     10052
_cell_measurement_theta_min     2.3
_cell_measurement_theta_max     27.5
_cell_measurement_temperature     93(2)
_exptl_crystal_description     needle
_exptl_crystal_colour     'pale-yellow'
_exptl_crystal_size_max     0.40
_exptl_crystal_size_mid     0.30
_exptl_crystal_size_min     0.20
_exptl_crystal_density_diffrn     1.349
_exptl_crystal_density_meas     ?
_exptl_crystal_density_method     'not measured'
_exptl_crystal_F_000     1104
_exptl_absorpt_coefficient_mu     0.297
_exptl_absorpt_correction_type     multi-scan
_exptl_absorpt_process_details     '(ABSCOR; Higashi, 1995)'
_exptl_absorpt_correction_T_min     0.824
_exptl_absorpt_correction_T_max     1.000
_exptl_special_details
;
;
_diffrn_ambient_temperature     93(2)
_diffrn_radiation_type     MoK\a
_diffrn_radiation_wavelength     0.71073
_diffrn_radiation_source     'fine-focus sealed tube'
_diffrn_radiation_monochromator     graphite
_diffrn_measurement_device_type     'Rigaku AFC12\k/SATURN724'
_diffrn_measurement_method     \w
_diffrn_detector_area_resol_mean     ?
_diffrn_reflns_number     66801
_diffrn_reflns_av_R_equivalents     0.050
_diffrn_reflns_av_sigmaI/netI     0.020
_diffrn_reflns_theta_min     2.4
_diffrn_reflns_theta_max     27.6
_diffrn_reflns_theta_full     27.6
_diffrn_measured_fraction_theta_max     0.989
_diffrn_measured_fraction_theta_full     0.989
_diffrn_reflns_limit_h_min     -15
_diffrn_reflns_limit_h_max     15
_diffrn_reflns_limit_k_min     -14
_diffrn_reflns_limit_k_max     14
_diffrn_reflns_limit_l_min     -25
_diffrn_reflns_limit_l_max     23
_diffrn_standards_number     0
_diffrn_standards_interval_count     0
_diffrn_standards_interval_time     ?
_diffrn_standards_decay_%     <1
_refine_special_details
;
Refinement of <i>F</i>^2^ against ALL reflections. The weighted <i>R</i>-factor
<i>wR</i> and goodness of fit <i>S</i> are based on <i>F</i>^2^, conventional
<i>R</i>-factors <i>R</i> are based on <i>F</i>, with <i>F</i> set to zero for
negative <i>F</i>^2^. The threshold expression of <i>F</i>^2^ >
2\s(<i>F</i>^2^) is used only for calculating <i>R</i>-factors(gt) <i>etc</i>.
and is not relevant to the choice of reflections for refinement.
<i>R</i>-factors based on <i>F</i>^2^ are statistically about twice as large
as those based on <i>F</i>, and <i>R</i>- factors based on ALL data will be
even larger.
;
_reflns_number_total     5874
_reflns_number_gt     5598
_reflns_threshold_expression     I>2\s(I)
_refine_ls_structure_factor_coef     Fsqd
_refine_ls_matrix_type     full
_refine_ls_R_factor_all     0.038
_refine_ls_R_factor_gt     0.036
_refine_ls_wR_factor_gt     0.092
_refine_ls_wR_factor_ref     0.094
_refine_ls_goodness_of_fit_ref     1.05
_refine_ls_restrained_S_all     1.05
_refine_ls_number_reflns     5874
_refine_ls_number_parameters     316
_refine_ls_number_restraints     3
_refine_ls_hydrogen_treatment     constr
_refine_ls_weighting_scheme     calc
_refine_ls_weighting_details
         'calc w=1/[\s^2^(Fo^2^)+(0.0485P)^2^+1.3403P] where P=(Fo^2^+2Fc^2^)/3'
_atom_sites_solution_hydrogens     geom
_atom_sites_solution_primary     direct
_atom_sites_solution_secondary     difmap
_refine_ls_shift/su_max     0.001
_refine_ls_shift/su_mean     0.000
_refine_diff_density_max     0.51
_refine_diff_density_min     -0.34
_refine_ls_extinction_method     none
_refine_ls_extinction_coef     ?
loop_
    _atom_type_symbol
    _atom_type_description
    _atom_type_scat_dispersion_real
    _atom_type_scat_dispersion_imag
    _atom_type_scat_source
    'C' 'C' 0.0033 0.0016
                         'International Tables Vol C Tables 4.2.6.8 and 6.1.1.4'
    'H' 'H' 0.0000 0.0000
                         'International Tables Vol C Tables 4.2.6.8 and 6.1.1.4'
    'N' 'N' 0.0061 0.0033
                         'International Tables Vol C Tables 4.2.6.8 and 6.1.1.4'
    'O' 'O' 0.0106 0.0060
                         'International Tables Vol C Tables 4.2.6.8 and 6.1.1.4'
    'Cl' 'Cl' 0.1484 0.1585
                         'International Tables Vol C Tables 4.2.6.8 and 6.1.1.4'
_computing_data_collection     'CrystalClear (Rigaku/MSC 2005)'
_computing_cell_refinement     'CrystalClear (Rigaku/MSC 2005)'
_computing_data_reduction     'CrystalClear (Rigaku/MSC 2005)'
_computing_structure_solution     'SHELXS97 (Sheldrick, 2008)'
_computing_structure_refinement     'SHELXL97 (Sheldrick, 2008)'
_computing_molecular_graphics     'DIAMOND (Brandenburg, 2006)'
_computing_publication_material     'publCIF (Westrip, 2009)'
loop_
    _atom_site_type_symbol
    _atom_site_label
    _atom_site_fract_x
    _atom_site_fract_y
    _atom_site_fract_z
    _atom_site_U_iso_or_equiv
    _atom_site_adp_type
    _atom_site_calc_flag
    _atom_site_refinement_flags
    _atom_site_occupancy
    _atom_site_disorder_assembly
    _atom_site_disorder_group
    Cl Cl1 0.17035(3) 0.90851(3) 0.294477(16) 0.02137(9) Uani d . 1 . .
    Cl Cl2 0.38918(3) 0.44293(3) 0.645104(15) 0.01982(9) Uani d . 1 . .
    O O1 0.28564(9) 0.80955(8) 0.46826(5) 0.0219(2) Uani d . 1 . .
    O O2 0.31089(9) 0.99194(8) 0.43228(5) 0.0226(2) Uani d D 1 . .
    H H2O 0.2788 0.9626 0.3942 0.034 Uiso d D 1 . .
    O O3 0.06032(8) 0.70435(9) 0.54842(5) 0.0203(2) Uani d . 1 . .
    O O4 -0.00828(8) 0.63200(8) 0.41190(5) 0.01964(19) Uani d . 1 . .
    O O5 0.29306(9) 0.53733(8) 0.47333(5) 0.0206(2) Uani d . 1 . .
    O O6 0.37621(9) 0.36208(8) 0.50329(5) 0.0218(2) Uani d D 1 . .
    H H6O 0.3793 0.3878 0.5429 0.033 Uiso d D 1 . .
    O O7 -0.03491(14) 1.03638(17) 0.34730(7) 0.0617(5) Uani d D 1 . .
    H H7O 0.01604 1.0020 0.3302 0.093 Uiso d D 1 . .
    N N1 0.29662(9) 0.68943(9) 0.58991(5) 0.0149(2) Uani d . 1 . .
    H H1A 0.2544 0.7080 0.5467 0.018 Uiso calc R 1 . .
    H H1B 0.3051 0.6088 0.5919 0.018 Uiso calc R 1 . .
    N N2 0.18404(9) 0.65500(9) 0.35526(5) 0.0161(2) Uani d . 1 . .
    H H2A 0.1871 0.6387 0.4006 0.019 Uiso calc R 1 . .
    H H2B 0.1845 0.7356 0.3507 0.019 Uiso calc R 1 . .
    C C1 0.32087(11) 0.91027(11) 0.48045(6) 0.0168(2) Uani d . 1 . .
    C C2 0.37852(11) 0.95398(11) 0.55001(6) 0.0160(2) Uani d . 1 . .
    C C3 0.39169(12) 1.07574(11) 0.56072(7) 0.0197(3) Uani d . 1 . .
    H H3 0.3632 1.1281 0.5238 0.024 Uiso calc R 1 . .
    C C4 0.44551(12) 1.12139(12) 0.62416(7) 0.0212(3) Uani d . 1 . .
    H H4 0.4538 1.2041 0.6306 0.025 Uiso calc R 1 . .
    C C5 0.48703(11) 1.04508(12) 0.67811(7) 0.0188(3) Uani d . 1 . .
    H H5 0.5249 1.0754 0.7216 0.023 Uiso calc R 1 . .
    C C6 0.47325(11) 0.92430(11) 0.66853(6) 0.0169(2) Uani d . 1 . .
    H H6 0.5010 0.8730 0.7061 0.020 Uiso calc R 1 . .
    C C7 0.41960(10) 0.87617(11) 0.60510(6) 0.0149(2) Uani d . 1 . .
    C C8 0.41731(10) 0.74319(11) 0.59949(7) 0.0161(2) Uani d . 1 . .
    H H8A 0.4519 0.7201 0.5604 0.019 Uiso calc R 1 . .
    H H8B 0.4684 0.7100 0.6415 0.019 Uiso calc R 1 . .
    C C9 0.22530(11) 0.72536(11) 0.63977(6) 0.0180(2) Uani d . 1 . .
    H H9A 0.2190 0.8123 0.6409 0.022 Uiso calc R 1 . .
    H H9B 0.2640 0.6977 0.6862 0.022 Uiso calc R 1 . .
    C C10 0.10344(12) 0.67130(12) 0.61791(7) 0.0205(3) Uani d . 1 . .
    H H10A 0.1081 0.5845 0.6223 0.025 Uiso calc R 1 . .
    H H10B 0.0504 0.7014 0.6466 0.025 Uiso calc R 1 . .
    C C11 -0.05474(11) 0.65894(13) 0.52063(7) 0.0223(3) Uani d . 1 . .
    H H11A -0.1127 0.6933 0.5448 0.027 Uiso calc R 1 . .
    H H11B -0.0550 0.5723 0.5264 0.027 Uiso calc R 1 . .
    C C12 -0.08839(11) 0.68984(13) 0.44601(7) 0.0222(3) Uani d . 1 . .
    H H12A -0.1706 0.6641 0.4264 0.027 Uiso calc R 1 . .
    H H12B -0.0840 0.7762 0.4401 0.027 Uiso calc R 1 . .
    C C13 -0.03062(11) 0.66044(12) 0.34123(7) 0.0196(3) Uani d . 1 . .
    H H13A -0.0340 0.7469 0.3349 0.023 Uiso calc R 1 . .
    H H13B -0.1072 0.6264 0.3170 0.023 Uiso calc R 1 . .
    C C14 0.06982(11) 0.60919(12) 0.31388(7) 0.0191(3) Uani d . 1 . .
    H H14A 0.0684 0.5222 0.3167 0.023 Uiso calc R 1 . .
    H H14B 0.0613 0.6317 0.2653 0.023 Uiso calc R 1 . .
    C C15 0.29383(11) 0.60681(11) 0.33720(7) 0.0179(2) Uani d . 1 . .
    H H15A 0.3636 0.6296 0.3731 0.022 Uiso calc R 1 . .
    H H15B 0.3030 0.6422 0.2936 0.022 Uiso calc R 1 . .
    C C16 0.29048(10) 0.47434(11) 0.33022(6) 0.0155(2) Uani d . 1 . .
    C C17 0.30167(10) 0.39592(11) 0.38574(6) 0.0154(2) Uani d . 1 . .
    C C18 0.29275(11) 0.27445(11) 0.37379(7) 0.0175(2) Uani d . 1 . .
    H H18 0.2987 0.2220 0.4113 0.021 Uiso calc R 1 . .
    C C19 0.27540(11) 0.22952(11) 0.30795(7) 0.0190(3) Uani d . 1 . .
    H H19 0.2671 0.1471 0.3003 0.023 Uiso calc R 1 . .
    C C20 0.27025(11) 0.30619(12) 0.25346(7) 0.0196(3) Uani d . 1 . .
    H H20 0.2629 0.2761 0.2085 0.023 Uiso calc R 1 . .
    C C21 0.27589(11) 0.42735(12) 0.26475(7) 0.0185(3) Uani d . 1 . .
    H H21 0.2696 0.4791 0.2269 0.022 Uiso calc R 1 . .
    C C22 0.32280(10) 0.43990(11) 0.45765(6) 0.0160(2) Uani d . 1 . .
    C C23 0.00444(18) 1.02239(16) 0.41719(9) 0.0399(4) Uani d . 1 . .
    H H23A 0.0692 1.0778 0.4342 0.060 Uiso calc R 1 . .
    H H23B 0.0330 0.9416 0.4271 0.060 Uiso calc R 1 . .
    H H23C -0.0610 1.0378 0.4398 0.060 Uiso calc R 1 . .
loop_
    _atom_site_aniso_label
    _atom_site_aniso_U_11
    _atom_site_aniso_U_22
    _atom_site_aniso_U_33
    _atom_site_aniso_U_12
    _atom_site_aniso_U_13
    _atom_site_aniso_U_23
    Cl1 0.03162(17) 0.01666(15) 0.01446(16) -0.00054(11) 0.00213(12) 0.00079(11)
    Cl2 0.02616(16) 0.01604(15) 0.01504(16) 0.00147(11) -0.00022(11) 0.00010(10)
    O1 0.0312(5) 0.0167(4) 0.0155(5) -0.0051(4) 0.0004(4) -0.0002(3)
    O2 0.0343(5) 0.0167(4) 0.0139(5) -0.0046(4) -0.0007(4) 0.0016(3)
    O3 0.0168(4) 0.0256(5) 0.0181(5) -0.0050(4) 0.0034(3) -0.0004(4)
    O4 0.0181(4) 0.0231(5) 0.0173(5) 0.0043(4) 0.0031(3) 0.0009(4)
    O5 0.0274(5) 0.0173(4) 0.0162(5) 0.0042(4) 0.0025(4) -0.0016(3)
    O6 0.0302(5) 0.0199(5) 0.0140(5) 0.0071(4) 0.0017(4) 0.0008(4)
    O7 0.0603(9) 0.0978(12) 0.0255(7) 0.0453(9) 0.0063(6) 0.0057(7)
    N1 0.0172(5) 0.0135(5) 0.0141(5) -0.0007(4) 0.0032(4) -0.0008(4)
    N2 0.0188(5) 0.0144(5) 0.0143(5) 0.0003(4) 0.0020(4) -0.0008(4)
    C1 0.0175(6) 0.0169(6) 0.0158(6) -0.0002(4) 0.0031(5) 0.0012(5)
    C2 0.0162(5) 0.0164(6) 0.0148(6) -0.0006(4) 0.0024(4) -0.0007(4)
    C3 0.0234(6) 0.0162(6) 0.0186(7) -0.0003(5) 0.0024(5) 0.0015(5)
    C4 0.0252(6) 0.0156(6) 0.0227(7) -0.0014(5) 0.0048(5) -0.0034(5)
    C5 0.0188(6) 0.0210(6) 0.0162(6) -0.0015(5) 0.0030(5) -0.0047(5)
    C6 0.0152(5) 0.0206(6) 0.0146(6) 0.0010(4) 0.0025(4) 0.0001(5)
    C7 0.0138(5) 0.0151(5) 0.0161(6) 0.0001(4) 0.0038(4) -0.0009(4)
    C8 0.0149(5) 0.0144(5) 0.0183(6) 0.0006(4) 0.0026(4) 0.0008(4)
    C9 0.0208(6) 0.0199(6) 0.0142(6) -0.0021(5) 0.0057(5) -0.0023(5)
    C10 0.0224(6) 0.0230(6) 0.0169(7) -0.0047(5) 0.0056(5) -0.0007(5)
    C11 0.0159(6) 0.0287(7) 0.0233(7) -0.0039(5) 0.0066(5) -0.0048(5)
    C12 0.0155(6) 0.0271(7) 0.0237(7) 0.0014(5) 0.0041(5) -0.0045(5)
    C13 0.0195(6) 0.0198(6) 0.0173(7) 0.0018(5) -0.0004(5) 0.0009(5)
    C14 0.0200(6) 0.0203(6) 0.0153(6) -0.0011(5) 0.0002(5) -0.0007(5)
    C15 0.0190(6) 0.0160(6) 0.0200(7) -0.0010(4) 0.0068(5) 0.0008(5)
    C16 0.0143(5) 0.0160(6) 0.0170(6) -0.0004(4) 0.0051(4) -0.0004(4)
    C17 0.0131(5) 0.0165(6) 0.0165(6) -0.0002(4) 0.0032(4) -0.0011(5)
    C18 0.0160(5) 0.0158(6) 0.0206(7) 0.0005(4) 0.0039(5) 0.0006(5)
    C19 0.0156(5) 0.0164(6) 0.0245(7) -0.0010(4) 0.0036(5) -0.0040(5)
    C20 0.0180(6) 0.0236(6) 0.0173(6) -0.0027(5) 0.0042(5) -0.0059(5)
    C21 0.0188(6) 0.0208(6) 0.0166(6) -0.0017(5) 0.0054(5) 0.0007(5)
    C22 0.0144(5) 0.0165(6) 0.0169(6) 0.0001(4) 0.0030(4) 0.0001(4)
    C23 0.0546(11) 0.0366(9) 0.0302(9) 0.0102(8) 0.0130(8) 0.0026(7)
_geom_special_details
;
All s.u.'s (except the s.u. in the dihedral angle between two l.s. planes) are
estimated using the full covariance matrix. The cell s.u.'s are taken into
account individually in the estimation of s.u.'s in distances, angles and
torsion angles; correlations between s.u.'s in cell parameters are only used
when they are defined by crystal symmetry. An approximate (isotropic)
treatment of cell s.u.'s is used for estimating s.u.'s involving l.s. planes.
;
loop_
    _geom_bond_atom_site_label_1
    _geom_bond_atom_site_label_2
    _geom_bond_site_symmetry_2
    _geom_bond_distance
    _geom_bond_publ_flag
    O1 C1 . 1.2203(16) ?
    O2 C1 . 1.3254(15) ?
    O2 H2O . 0.8401 ?
    O3 C11 . 1.4212(16) ?
    O3 C10 . 1.4227(17) ?
    O4 C13 . 1.4203(16) ?
    O4 C12 . 1.4275(16) ?
    O5 C22 . 1.2200(16) ?
    O6 C22 . 1.3228(15) ?
    O6 H6O . 0.8402 ?
    O7 C23 . 1.384(2) ?
    O7 H7O . 0.8401 ?
    N1 C9 . 1.4869(16) ?
    N1 C8 . 1.4965(15) ?
    N1 H1A . 0.9200 ?
    N1 H1B . 0.9200 ?
    N2 C14 . 1.4901(16) ?
    N2 C15 . 1.4987(16) ?
    N2 H2A . 0.9200 ?
    N2 H2B . 0.9200 ?
    C1 C2 . 1.4918(17) ?
    C2 C3 . 1.4021(17) ?
    C2 C7 . 1.4122(17) ?
    C3 C4 . 1.3872(19) ?
    C3 H3 . 0.9500 ?
    C4 C5 . 1.3864(19) ?
    C4 H4 . 0.9500 ?
    C5 C6 . 1.3889(18) ?
    C5 H5 . 0.9500 ?
    C6 C7 . 1.3975(18) ?
    C6 H6 . 0.9500 ?
    C7 C8 . 1.5136(17) ?
    C8 H8A . 0.9900 ?
    C8 H8B . 0.9900 ?
    C9 C10 . 1.5108(18) ?
    C9 H9A . 0.9900 ?
    C9 H9B . 0.9900 ?
    C10 H10A . 0.9900 ?
    C10 H10B . 0.9900 ?
    C11 C12 . 1.502(2) ?
    C11 H11A . 0.9900 ?
    C11 H11B . 0.9900 ?
    C12 H12A . 0.9900 ?
    C12 H12B . 0.9900 ?
    C13 C14 . 1.5068(18) ?
    C13 H13A . 0.9900 ?
    C13 H13B . 0.9900 ?
    C14 H14A . 0.9900 ?
    C14 H14B . 0.9900 ?
    C15 C16 . 1.5100(17) ?
    C15 H15A . 0.9900 ?
    C15 H15B . 0.9900 ?
    C16 C21 . 1.3924(18) ?
    C16 C17 . 1.4090(17) ?
    C17 C18 . 1.3996(17) ?
    C17 C22 . 1.4941(18) ?
    C18 C19 . 1.3880(19) ?
    C18 H18 . 0.9500 ?
    C19 C20 . 1.3880(19) ?
    C19 H19 . 0.9500 ?
    C20 C21 . 1.3931(18) ?
    C20 H20 . 0.9500 ?
    C21 H21 . 0.9500 ?
    C23 H23A . 0.9800 ?
    C23 H23B . 0.9800 ?
    C23 H23C . 0.9800 ?
loop_
    _geom_angle_atom_site_label_1
    _geom_angle_atom_site_label_2
    _geom_angle_atom_site_label_3
    _geom_angle_site_symmetry_1
    _geom_angle_site_symmetry_3
    _geom_angle
    _geom_angle_publ_flag
    C1 O2 H2O . . 109.5 ?
    C11 O3 C10 . . 112.56(10) ?
    C13 O4 C12 . . 112.29(10) ?
    C22 O6 H6O . . 109.7 ?
    C23 O7 H7O . . 104.8 ?
    C9 N1 C8 . . 116.24(10) ?
    C9 N1 H1A . . 108.2 ?
    C8 N1 H1A . . 108.2 ?
    C9 N1 H1B . . 108.2 ?
    C8 N1 H1B . . 108.2 ?
    H1A N1 H1B . . 107.4 ?
    C14 N2 C15 . . 115.62(10) ?
    C14 N2 H2A . . 108.4 ?
    C15 N2 H2A . . 108.4 ?
    C14 N2 H2B . . 108.4 ?
    C15 N2 H2B . . 108.4 ?
    H2A N2 H2B . . 107.4 ?
    O1 C1 O2 . . 122.54(12) ?
    O1 C1 C2 . . 124.02(11) ?
    O2 C1 C2 . . 113.44(11) ?
    C3 C2 C7 . . 119.37(12) ?
    C3 C2 C1 . . 118.83(11) ?
    C7 C2 C1 . . 121.80(11) ?
    C4 C3 C2 . . 121.36(12) ?
    C4 C3 H3 . . 119.3 ?
    C2 C3 H3 . . 119.3 ?
    C5 C4 C3 . . 119.35(12) ?
    C5 C4 H4 . . 120.3 ?
    C3 C4 H4 . . 120.3 ?
    C4 C5 C6 . . 119.97(12) ?
    C4 C5 H5 . . 120.0 ?
    C6 C5 H5 . . 120.0 ?
    C5 C6 C7 . . 121.75(12) ?
    C5 C6 H6 . . 119.1 ?
    C7 C6 H6 . . 119.1 ?
    C6 C7 C2 . . 118.20(11) ?
    C6 C7 C8 . . 117.04(11) ?
    C2 C7 C8 . . 124.64(11) ?
    N1 C8 C7 . . 114.63(10) ?
    N1 C8 H8A . . 108.6 ?
    C7 C8 H8A . . 108.6 ?
    N1 C8 H8B . . 108.6 ?
    C7 C8 H8B . . 108.6 ?
    H8A C8 H8B . . 107.6 ?
    N1 C9 C10 . . 108.30(10) ?
    N1 C9 H9A . . 110.0 ?
    C10 C9 H9A . . 110.0 ?
    N1 C9 H9B . . 110.0 ?
    C10 C9 H9B . . 110.0 ?
    H9A C9 H9B . . 108.4 ?
    O3 C10 C9 . . 106.25(10) ?
    O3 C10 H10A . . 110.5 ?
    C9 C10 H10A . . 110.5 ?
    O3 C10 H10B . . 110.5 ?
    C9 C10 H10B . . 110.5 ?
    H10A C10 H10B . . 108.7 ?
    O3 C11 C12 . . 108.67(11) ?
    O3 C11 H11A . . 110.0 ?
    C12 C11 H11A . . 110.0 ?
    O3 C11 H11B . . 110.0 ?
    C12 C11 H11B . . 110.0 ?
    H11A C11 H11B . . 108.3 ?
    O4 C12 C11 . . 108.49(11) ?
    O4 C12 H12A . . 110.0 ?
    C11 C12 H12A . . 110.0 ?
    O4 C12 H12B . . 110.0 ?
    C11 C12 H12B . . 110.0 ?
    H12A C12 H12B . . 108.4 ?
    O4 C13 C14 . . 106.89(10) ?
    O4 C13 H13A . . 110.3 ?
    C14 C13 H13A . . 110.3 ?
    O4 C13 H13B . . 110.3 ?
    C14 C13 H13B . . 110.3 ?
    H13A C13 H13B . . 108.6 ?
    N2 C14 C13 . . 108.82(10) ?
    N2 C14 H14A . . 109.9 ?
    C13 C14 H14A . . 109.9 ?
    N2 C14 H14B . . 109.9 ?
    C13 C14 H14B . . 109.9 ?
    H14A C14 H14B . . 108.3 ?
    N2 C15 C16 . . 112.35(10) ?
    N2 C15 H15A . . 109.1 ?
    C16 C15 H15A . . 109.1 ?
    N2 C15 H15B . . 109.1 ?
    C16 C15 H15B . . 109.1 ?
    H15A C15 H15B . . 107.9 ?
    C21 C16 C17 . . 118.28(11) ?
    C21 C16 C15 . . 117.67(11) ?
    C17 C16 C15 . . 124.05(11) ?
    C18 C17 C16 . . 119.79(12) ?
    C18 C17 C22 . . 118.99(11) ?
    C16 C17 C22 . . 121.22(11) ?
    C19 C18 C17 . . 120.98(12) ?
    C19 C18 H18 . . 119.5 ?
    C17 C18 H18 . . 119.5 ?
    C20 C19 C18 . . 119.37(12) ?
    C20 C19 H19 . . 120.3 ?
    C18 C19 H19 . . 120.3 ?
    C19 C20 C21 . . 119.93(12) ?
    C19 C20 H20 . . 120.0 ?
    C21 C20 H20 . . 120.0 ?
    C16 C21 C20 . . 121.54(12) ?
    C16 C21 H21 . . 119.2 ?
    C20 C21 H21 . . 119.2 ?
    O5 C22 O6 . . 122.85(12) ?
    O5 C22 C17 . . 123.80(11) ?
    O6 C22 C17 . . 113.35(11) ?
    O7 C23 H23A . . 109.5 ?
    O7 C23 H23B . . 109.5 ?
    H23A C23 H23B . . 109.5 ?
    O7 C23 H23C . . 109.5 ?
    H23A C23 H23C . . 109.5 ?
    H23B C23 H23C . . 109.5 ?
loop_
    _geom_torsion_atom_site_label_1
    _geom_torsion_atom_site_label_2
    _geom_torsion_atom_site_label_3
    _geom_torsion_atom_site_label_4
    _geom_torsion_site_symmetry_1
    _geom_torsion_site_symmetry_2
    _geom_torsion_site_symmetry_3
    _geom_torsion_site_symmetry_4
    _geom_torsion
    _geom_torsion_publ_flag
    O1 C1 C2 C3 . . . . -166.11(13) ?
    O2 C1 C2 C3 . . . . 13.74(17) ?
    O1 C1 C2 C7 . . . . 13.7(2) ?
    O2 C1 C2 C7 . . . . -166.45(11) ?
    C7 C2 C3 C4 . . . . 0.7(2) ?
    C1 C2 C3 C4 . . . . -179.44(12) ?
    C2 C3 C4 C5 . . . . -0.1(2) ?
    C3 C4 C5 C6 . . . . -0.8(2) ?
    C4 C5 C6 C7 . . . . 0.94(19) ?
    C5 C6 C7 C2 . . . . -0.25(18) ?
    C5 C6 C7 C8 . . . . 175.76(11) ?
    C3 C2 C7 C6 . . . . -0.58(18) ?
    C1 C2 C7 C6 . . . . 179.61(11) ?
    C3 C2 C7 C8 . . . . -176.27(12) ?
    C1 C2 C7 C8 . . . . 3.93(19) ?
    C9 N1 C8 C7 . . . . -51.76(14) ?
    C6 C7 C8 N1 . . . . 111.81(12) ?
    C2 C7 C8 N1 . . . . -72.46(15) ?
    C8 N1 C9 C10 . . . . 174.80(10) ?
    C11 O3 C10 C9 . . . . 179.84(10) ?
    N1 C9 C10 O3 . . . . -53.07(13) ?
    C10 O3 C11 C12 . . . . -175.41(11) ?
    C13 O4 C12 C11 . . . . -177.50(10) ?
    O3 C11 C12 O4 . . . . 63.74(14) ?
    C12 O4 C13 C14 . . . . 171.72(10) ?
    C15 N2 C14 C13 . . . . 176.57(10) ?
    O4 C13 C14 N2 . . . . -55.46(13) ?
    C14 N2 C15 C16 . . . . -47.35(15) ?
    N2 C15 C16 C21 . . . . 108.39(13) ?
    N2 C15 C16 C17 . . . . -71.88(15) ?
    C21 C16 C17 C18 . . . . -2.78(17) ?
    C15 C16 C17 C18 . . . . 177.49(11) ?
    C21 C16 C17 C22 . . . . 177.33(11) ?
    C15 C16 C17 C22 . . . . -2.41(18) ?
    C16 C17 C18 C19 . . . . 1.33(18) ?
    C22 C17 C18 C19 . . . . -178.77(11) ?
    C17 C18 C19 C20 . . . . 1.87(18) ?
    C18 C19 C20 C21 . . . . -3.56(18) ?
    C17 C16 C21 C20 . . . . 1.10(18) ?
    C15 C16 C21 C20 . . . . -179.15(11) ?
    C19 C20 C21 C16 . . . . 2.09(19) ?
    C18 C17 C22 O5 . . . . -154.04(12) ?
    C16 C17 C22 O5 . . . . 25.86(18) ?
    C18 C17 C22 O6 . . . . 25.28(16) ?
    C16 C17 C22 O6 . . . . -154.82(11) ?
loop_
    _geom_hbond_atom_site_label_D
    _geom_hbond_atom_site_label_H
    _geom_hbond_atom_site_label_A
    _geom_hbond_site_symmetry_A
    _geom_hbond_distance_DH
    _geom_hbond_distance_HA
    _geom_hbond_distance_DA
    _geom_hbond_angle_DHA
    O2 H2O Cl1 1_555 0.84 2.20 3.0316(13) 170
    O6 H6O Cl2 1_555 0.84 2.12 2.9602(13) 177
    O7 H7O Cl1 1_555 0.84 2.32 3.1586(19) 174
    N1 H1A O1 1_555 0.92 2.05 2.7729(16) 135
    N1 H1A O3 1_555 0.92 2.25 2.6809(16) 108
    N1 H1B Cl2 1_555 0.92 2.27 3.1110(13) 151
    N2 H2A O4 1_555 0.92 2.32 2.7245(16) 106
    N2 H2A O5 1_555 0.92 2.04 2.7678(16) 135
    N2 H2B Cl1 1_555 0.92 2.25 3.1157(13) 156
    C14 H14B O7 2_545 0.99 2.46 3.273(2) 139
    C8 H8B Cg 3_666 0.99 2.88 3.6364(16) 134
