# Supplementary material for: 1,12-Bis(2-carboxy­phen­yl)-5,8-dioxa-2,11-diaza­dodecane-2,11-diium dichloride methanol solvate
Source: Acta Crystallogr Sect E Struct Rep Online. 2009 Dec 4;66(Pt 1):o64–5. doi: 10.1107/S1600536809051824 (PMC2980219; doi:10.1107/S1600536809051824)
Supplement: Supplementary file 2 [file e-66-00o64-Isup2.hkl]

#
# h,k,l, Fc-squared, Fo-squared, sigma(Fo-squared) and status flag
#
data_I
_shelx_title '  _3'
_shelx_refln_list_code          4
_shelx_F_calc_maximum      155.96
_exptl_crystal_F_000      1104.00
_reflns_d_resolution_high  0.7671
 
loop_
 _symmetry_equiv_pos_as_xyz
 'x, y, z'
 '-x, y+1/2, -z+1/2'
 '-x, -y, -z'
 'x, -y-1/2, z-1/2'
 
_cell_length_a    11.5666
_cell_length_b    11.3524
_cell_length_c    20.0525
_cell_angle_alpha  90.000
_cell_angle_beta  102.760
_cell_angle_gamma  90.000
 
_shelx_F_squared_multiplier     1.000
 
loop_
 _refln_index_h
 _refln_index_k
 _refln_index_l
 _refln_F_squared_calc
 _refln_F_squared_meas
 _refln_F_squared_sigma
 _refln_observed_status
   2   0   0     3574.58     3435.41     54.74 o
   4   0   0     2672.68     2496.33     39.10 o
   5   0   0     2065.84     2421.83     27.18 o
   6   0   0        0.08       13.25      1.53 o
   7   0   0     4788.00     4961.07     77.79 o
   8   0   0     2209.21     2381.42     46.66 o
   9   0   0    10894.65    11204.85    260.23 o
  10   0   0     4539.63     4557.81    100.30 o
  11   0   0      347.63      324.49      7.75 o
  12   0   0      422.70      371.80      8.25 o
  13   0   0      843.54      885.87     23.48 o
  14   0   0       14.01       25.84      3.67 o
   1   1   0     2813.66     2634.83     43.26 o
   2   1   0     5748.42     5589.05     41.18 o
   3   1   0      379.66      307.65      4.35 o
   4   1   0     2472.84     2446.99     26.58 o
   5   1   0       33.49       34.84      1.95 o
   6   1   0       79.23       61.14      2.41 o
   7   1   0     1707.68     1567.78     15.07 o
   8   1   0       68.33       81.14      4.43 o
   9   1   0     1397.20     1376.17     21.05 o
  10   1   0       41.77       43.01      2.55 o
  11   1   0      437.69      467.37      8.69 o
  12   1   0      116.87      104.94      5.90 o
  13   1   0       14.80        9.47      2.07 o
  14   1   0       22.68       19.09      2.79 o
   0   2   0     4347.19     4330.49     58.00 o
   1   2   0     7059.30     7118.80     68.58 o
   2   2   0     1389.70     1325.05     19.85 o
   3   2   0     3332.38     3000.69     39.07 o
   4   2   0     1438.86     1429.89     18.92 o
   5   2   0      627.67      555.92      6.20 o
   6   2   0     5047.97     5148.46     47.76 o
   7   2   0       23.43       15.51      1.40 o
   8   2   0      294.03      293.58      5.72 o
   9   2   0      426.30      418.89      7.14 o
  10   2   0      491.48      478.31      8.29 o
  11   2   0       98.11      113.34      6.93 o
  12   2   0       12.10       13.46      1.87 o
  13   2   0      697.69      672.86     14.61 o
  14   2   0      554.64      588.91     15.16 o
   1   3   0      155.12      159.40      4.68 o
   2   3   0    12373.11    12048.90    120.78 o
   3   3   0     3050.69     2965.91     32.88 o
   4   3   0       81.60       87.24      3.20 o
   5   3   0      549.11      578.56      7.00 o
   6   3   0     2181.01     2216.67     19.81 o
   7   3   0     3714.87     3597.82     38.75 o
   8   3   0        2.20        3.84      1.21 o
   9   3   0       62.94       67.57      3.68 o
  10   3   0      464.24      493.67     11.78 o
  11   3   0      652.93      679.55     13.58 o
  12   3   0      496.71      476.28      9.98 o
  13   3   0       67.89       59.82      4.43 o
  14   3   0        0.85        6.19      2.13 o
   0   4   0     2594.12     2543.95     53.48 o
   1   4   0      538.66      549.77     10.05 o
   2   4   0     1800.70     2018.93     29.10 o
   3   4   0     1828.80     1850.53     27.32 o
   4   4   0     2375.30     2357.80     28.34 o
   5   4   0     2458.52     2533.96     22.33 o
   6   4   0     1198.27     1185.66     20.69 o
   7   4   0       24.54       26.36      1.69 o
   8   4   0      128.48      140.34      6.24 o
   9   4   0        0.29        1.34      1.48 o
  10   4   0       74.73       74.24      4.61 o
  11   4   0      355.78      375.26      8.82 o
  12   4   0      208.81      201.53      8.78 o
  13   4   0       22.77       19.28      2.30 o
  14   4   0      156.30      126.39      9.24 o
   1   5   0      750.72      792.55     13.91 o
   2   5   0     1190.86     1084.21     15.78 o
   3   5   0      641.73      733.89     10.16 o
   4   5   0       12.68       12.04      1.39 o
   5   5   0      481.66      420.39      8.96 o
   6   5   0      519.78      558.86      9.59 o
   7   5   0     1502.66     1587.33     15.22 o
   8   5   0      172.88      162.11      5.75 o
   9   5   0      771.68      760.48     14.68 o
  10   5   0      529.04      504.64     10.76 o
  11   5   0      343.03      376.63     11.60 o
  12   5   0       30.07       23.64      2.65 o
  13   5   0       36.76       43.43      4.02 o
   0   6   0     1558.83     1498.50     36.10 o
   1   6   0     4712.99     5058.91     51.34 o
   2   6   0      384.20      319.46      6.48 o
   3   6   0     1302.40     1194.89     21.03 o
   4   6   0     1003.68     1000.25     19.53 o
   5   6   0      977.27      847.70     25.81 o
   6   6   0       81.77       79.15      5.04 o
   7   6   0       94.24       91.62      5.33 o
   8   6   0        2.36        5.15      1.63 o
   9   6   0      622.59      597.20     13.70 o
  10   6   0       12.49       11.53      2.15 o
  11   6   0       46.86       49.34      4.06 o
  12   6   0      135.87      134.60      6.63 o
  13   6   0      272.88      296.77     10.91 o
   1   7   0       39.60       12.09      1.29 o
   2   7   0      258.34      261.62      4.11 o
   3   7   0     1296.02     1240.73     23.20 o
   4   7   0     2192.35     2294.20     26.99 o
   5   7   0      146.62      122.52      6.55 o
   6   7   0      805.53      796.06     20.71 o
   7   7   0        0.45        1.41      1.57 o
   8   7   0       18.69       14.87      1.76 o
   9   7   0       16.25       13.69      1.80 o
  10   7   0       22.51       14.76      2.39 o
  11   7   0      438.88      432.16     13.35 o
  12   7   0      185.90      168.41     12.36 o
   0   8   0     1646.59     1557.09     54.35 o
   1   8   0      191.24      188.98      5.58 o
   2   8   0      207.88      209.57      4.49 o
   3   8   0       28.41       24.93      2.09 o
   4   8   0      354.95      364.43      8.79 o
   5   8   0      342.51      361.72     11.08 o
   6   8   0      132.84      120.95      8.29 o
   7   8   0      398.77      412.66      8.24 o
   8   8   0      485.59      470.15     10.97 o
   9   8   0     1353.27     1478.72     29.53 o
  10   8   0      155.49      153.93     10.21 o
  11   8   0       21.75       25.66      2.74 o
  12   8   0      105.29       94.10      7.42 o
   1   9   0      469.22      443.29      7.88 o
   2   9   0      396.51      355.53      7.24 o
   3   9   0       27.35       25.70      2.07 o
   4   9   0       10.84        7.40      1.35 o
   5   9   0       32.98       42.24      2.65 o
   6   9   0       78.20       77.94      4.99 o
   7   9   0     1454.43     1517.23     25.66 o
   8   9   0       29.21       30.12      2.83 o
   9   9   0      126.21      112.52      8.00 o
  10   9   0      276.41      295.28     10.61 o
  11   9   0        5.90        2.09      2.10 o
   0  10   0        3.24        7.35      2.04 o
   1  10   0     1047.35     1042.63     18.87 o
   2  10   0     1554.23     1360.69     39.88 o
   3  10   0      219.67      247.44      5.72 o
   4  10   0      404.77      366.65     12.36 o
   5  10   0     2707.89     2671.31     75.58 o
   6  10   0      123.48      122.27      8.11 o
   7  10   0      340.02      342.99      9.39 o
   8  10   0     1881.48     1961.09     54.71 o
   9  10   0        1.70        5.44      2.51 o
  10  10   0       84.89       82.33      7.41 o
   1  11   0      662.47      735.37     12.16 o
   2  11   0      411.84      369.51      7.88 o
   3  11   0      215.65      223.70      6.48 o
   4  11   0      986.43     1047.67     17.83 o
   5  11   0       20.34       31.04      2.53 o
   6  11   0      591.31      559.31     12.36 o
   7  11   0       47.94       44.49      4.21 o
   8  11   0      456.42      472.82     12.40 o
   9  11   0        4.96        9.02      2.15 o
   0  12   0       28.57       28.08      3.53 o
   1  12   0      435.37      433.71     15.32 o
   2  12   0      258.90      231.41      8.78 o
   3  12   0      721.75      742.48     12.72 o
   4  12   0       67.00       70.80      4.42 o
   5  12   0        1.46        3.10      1.82 o
   6  12   0      453.11      478.99      9.42 o
   7  12   0        0.66        6.34      2.25 o
   8  12   0      227.37      236.50      9.13 o
   1  13   0     1651.03     1644.05     55.39 o
   2  13   0      264.85      252.32      6.47 o
   3  13   0      233.68      243.62      8.79 o
   4  13   0      179.92      197.54      8.39 o
   5  13   0      562.63      554.40     12.59 o
   6  13   0       11.81       12.58      2.16 o
   0  14   0       16.17        8.17      3.27 o
   1  14   0       27.10       22.53      2.98 o
   2  14   0       26.43       20.21      2.55 o
   3  14   0        7.19       10.60      2.02 o
   4  14   0       17.48       14.85      2.40 o
 -14   1   1      378.05      408.62     11.54 o
 -13   1   1      892.62     1003.89     17.87 o
 -12   1   1      283.62      262.16      5.70 o
 -11   1   1        4.47        1.23      1.51 o
 -10   1   1      413.27      426.43      6.74 o
  -9   1   1      266.10      246.83      4.47 o
  -8   1   1      187.39      139.28      3.36 o
  -7   1   1      378.70      341.86      5.05 o
  -6   1   1      515.95      606.85      9.87 o
  -5   1   1     8998.93     9461.88    110.37 o
  -4   1   1     5805.35     5454.67     49.34 o
  -3   1   1     5923.75     6165.40     40.80 o
  -2   1   1       86.27       58.17      1.72 o
  -1   1   1      538.38      595.02     12.37 o
   1   1   1     2892.21     2661.78     26.72 o
   2   1   1     7501.44     7267.66     46.85 o
   3   1   1      336.94      353.37      5.96 o
   4   1   1     1135.08     1271.61     15.58 o
   5   1   1     3053.16     2809.09     24.73 o
   6   1   1     4638.35     4685.05     36.92 o
   7   1   1      180.20      182.21      4.09 o
   8   1   1      198.08      197.18      3.76 o
   9   1   1      363.89      364.08      6.35 o
  10   1   1      298.13      299.10      6.20 o
  11   1   1       78.88       84.78      5.02 o
  12   1   1      159.04      156.62      8.42 o
  13   1   1      152.27      165.81      8.44 o
  14   1   1      107.20       98.15      7.10 o
 -14   2   1       52.13       45.12      3.91 o
 -13   2   1       55.51       43.39      2.93 o
 -12   2   1        0.32        1.35      1.78 o
 -11   2   1      389.23      366.78     10.44 o
 -10   2   1      159.36      159.32      4.06 o
  -9   2   1        3.45        4.35      1.45 o
  -8   2   1        0.07        2.43      1.01 o
  -7   2   1      733.31      755.00     14.82 o
  -6   2   1     2346.41     2236.03     24.48 o
  -5   2   1     5504.25     5473.80     51.07 o
  -4   2   1      985.42      940.16     10.37 o
  -3   2   1      430.49      464.89      7.84 o
  -1   2   1     1499.98     1554.88     18.50 o
   0   2   1        0.81        3.51      0.50 o
   1   2   1     6321.37     6096.00     58.21 o
   2   2   1     1313.26     1432.62     21.34 o
   3   2   1     9441.28     9259.46     77.69 o
   4   2   1      411.87      392.26      6.58 o
   5   2   1      694.18      726.76      7.87 o
   6   2   1      179.83      179.76      3.57 o
   7   2   1      396.82      397.68      6.84 o
   8   2   1     1891.01     1880.36     26.50 o
   9   2   1      276.61      261.84      6.13 o
  10   2   1      252.19      233.66      6.26 o
  11   2   1        1.50        3.88      1.77 o
  12   2   1      233.68      261.87      7.38 o
  13   2   1      328.63      287.37     12.83 o
  14   2   1       46.62       35.35      3.96 o
 -14   3   1        9.59       12.56      2.05 o
 -13   3   1      150.49      131.20      6.76 o
 -12   3   1        7.65        6.09      1.92 o
 -11   3   1      135.62      156.20      9.41 o
 -10   3   1      119.88       95.50      5.53 o
  -9   3   1      194.17      170.64      4.80 o
  -8   3   1        3.50        3.17      1.12 o
  -7   3   1      436.22      461.05     10.19 o
  -6   3   1      132.32      117.07      2.99 o
  -5   3   1     1067.46      995.51     17.57 o
  -4   3   1     2068.34     2043.18     28.35 o
  -3   3   1     2719.65     2585.78     29.94 o
  -2   3   1    13151.46    13260.66     97.48 o
  -1   3   1    13202.21    12893.95     84.57 o
   0   3   1    23486.35    18705.80   1001.72 o
   1   3   1    12095.05    11729.80    111.82 o
   2   3   1      714.54      683.54     13.17 o
   3   3   1     2134.49     2065.36     18.22 o
   4   3   1     1561.24     1807.58     22.71 o
   5   3   1      184.77      188.85      3.01 o
   6   3   1      552.72      532.60      9.29 o
   7   3   1     1830.31     2053.30     24.89 o
   8   3   1        4.57        6.26      1.24 o
   9   3   1      261.40      271.87      6.78 o
  10   3   1        0.16        2.19      1.53 o
  11   3   1       30.09       26.13      2.30 o
  12   3   1       41.27       42.27      2.87 o
  13   3   1       40.85       43.33      4.02 o
  14   3   1       30.43       20.78      2.50 o
 -14   4   1        7.76        8.73      1.80 o
 -13   4   1       21.54       18.79      2.50 o
 -12   4   1       30.03       27.86      2.36 o
 -11   4   1      173.36      149.91      6.83 o
 -10   4   1       64.54       67.11      4.19 o
  -9   4   1       23.84       17.69      1.92 o
  -8   4   1      799.88      806.19     13.22 o
  -7   4   1      567.14      581.35     10.26 o
  -6   4   1     5760.03     5897.50    113.49 o
  -5   4   1      518.80      490.76      6.07 o
  -4   4   1        2.04        1.45      1.25 o
  -3   4   1     1292.23     1158.11     18.35 o
  -2   4   1     4125.33     3906.43     31.37 o
  -1   4   1     6318.70     6032.07     55.50 o
   0   4   1      478.09      479.22      6.37 o
   1   4   1      442.00      399.37      6.42 o
   2   4   1      167.80      135.82      2.79 o
   3   4   1     7000.28     7098.54     69.32 o
   4   4   1      472.68      426.19      8.80 o
   5   4   1      306.66      365.01      5.84 o
   6   4   1      876.31      907.90     19.87 o
   7   4   1        1.07        2.08      1.69 o
   8   4   1      542.87      468.61     12.80 o
   9   4   1       11.57       19.52      1.74 o
  10   4   1      142.63      124.64      6.60 o
  11   4   1       54.86       56.60      3.96 o
  12   4   1     1367.06     1433.01     25.74 o
  13   4   1      643.07      670.65     13.70 o
 -13   5   1      282.81      305.35     11.66 o
 -12   5   1        6.23        8.57      1.80 o
 -11   5   1       65.56       75.37      5.12 o
 -10   5   1       36.16       33.86      2.81 o
  -9   5   1      195.28      200.57      9.13 o
  -8   5   1     1870.12     1962.74     43.89 o
  -7   5   1      684.08      631.83     11.92 o
  -6   5   1     2223.41     2428.03     42.12 o
  -5   5   1     1850.38     1916.02     13.91 o
  -4   5   1     1013.62      875.24      9.90 o
  -3   5   1     1179.21     1089.17     17.01 o
  -2   5   1      476.88      407.22      6.70 o
  -1   5   1      181.44      190.28      4.93 o
   0   5   1      855.21      916.11     16.04 o
   1   5   1       19.32        8.62      0.88 o
   2   5   1     3393.09     3578.40     38.97 o
   3   5   1     3293.77     3325.37     33.16 o
   4   5   1     4277.91     4053.43     56.04 o
   5   5   1     2326.14     2254.69     40.65 o
   6   5   1        2.28        3.61      1.24 o
   7   5   1       14.02       11.80      1.43 o
   8   5   1        3.31        2.57      1.30 o
   9   5   1       79.18       84.68      4.81 o
  10   5   1      605.09      595.49     12.75 o
  11   5   1      161.15      117.19      8.02 o
  12   5   1      306.08      317.45      8.27 o
  13   5   1      124.08      107.91      8.42 o
 -13   6   1       49.85       41.33      3.68 o
 -12   6   1       31.92       24.96      2.64 o
 -11   6   1       12.97       12.76      2.23 o
 -10   6   1       19.84       18.89      2.29 o
  -9   6   1        2.70        3.53      1.64 o
  -8   6   1      295.38      271.45      6.59 o
  -7   6   1       17.62       14.61      1.88 o
  -6   6   1       61.02       53.61      3.54 o
  -5   6   1     4004.26     4038.85     69.13 o
  -4   6   1     1785.55     1922.01     45.66 o
  -3   6   1       99.41      102.78      3.41 o
  -2   6   1     1246.91     1255.23     12.64 o
  -1   6   1      133.73      133.17      3.72 o
   0   6   1     1021.73     1235.02     17.29 o
   1   6   1       50.37       46.87      2.28 o
   2   6   1       19.64       20.25      1.99 o
   3   6   1       40.74       51.55      2.87 o
   4   6   1     2515.45     2486.47     49.33 o
   5   6   1      628.18      641.37     12.21 o
   6   6   1        0.09       -0.27      1.40 o
   7   6   1      290.35      302.20      6.38 o
   8   6   1       34.41       25.84      2.22 o
   9   6   1       32.15       36.25      2.55 o
  10   6   1      252.60      237.49      6.55 o
  11   6   1      118.87      108.79      7.87 o
  12   6   1        8.01       12.32      1.96 o
  13   6   1      168.45      140.33     10.59 o
 -13   7   1       31.86       38.61      3.14 o
 -12   7   1       10.38        9.56      1.94 o
 -11   7   1      849.59      931.68     18.07 o
 -10   7   1       93.71       85.71      5.71 o
  -9   7   1       86.17       78.91      5.59 o
  -8   7   1       33.84       37.04      3.63 o
  -7   7   1        3.70        3.40      1.39 o
  -6   7   1       17.48       29.65      2.47 o
  -5   7   1     1401.10     1482.50     35.24 o
  -4   7   1     1586.70     1576.31     35.44 o
  -3   7   1      961.54      897.46     19.76 o
  -2   7   1        1.67        1.87      0.97 o
  -1   7   1      414.30      401.66      9.43 o
   0   7   1        2.15        1.27      0.90 o
   1   7   1     2271.63     2156.87     34.02 o
   2   7   1      359.75      411.73     11.18 o
   3   7   1       79.36       86.04      4.68 o
   4   7   1     1101.66     1210.89     26.61 o
   5   7   1        8.39       10.47      1.54 o
   6   7   1     2653.85     2810.71     54.69 o
   7   7   1       39.15       44.49      2.86 o
   8   7   1     1092.05     1101.52     29.18 o
   9   7   1      575.83      535.97     12.66 o
  10   7   1      251.13      240.40      9.25 o
  11   7   1       38.77       38.44      3.26 o
  12   7   1       47.83       35.74      3.19 o
 -12   8   1      214.43      219.12      8.94 o
 -11   8   1       49.57       45.97      3.44 o
 -10   8   1        3.37        7.30      2.23 o
  -9   8   1      990.59     1067.41     18.88 o
  -8   8   1      314.33      320.90      9.77 o
  -7   8   1      891.97      900.00     21.18 o
  -6   8   1      240.67      257.44      6.45 o
  -5   8   1      686.82      615.62     13.76 o
  -4   8   1      358.40      355.10      7.93 o
  -3   8   1     2271.28     2286.96     41.89 o
  -2   8   1       22.64       29.31      1.94 o
  -1   8   1      648.11      623.16     14.93 o
   0   8   1     3291.91     3279.72     69.54 o
   1   8   1      624.31      594.17     11.89 o
   2   8   1      840.93      756.84     15.39 o
   3   8   1      513.24      502.72     10.08 o
   4   8   1        0.08        3.68      1.24 o
   5   8   1     4562.11     4724.09     85.95 o
   6   8   1     3729.25     3899.83    104.00 o
   7   8   1       53.00       46.30      3.21 o
   8   8   1       55.43       41.43      3.12 o
   9   8   1        3.50        7.29      2.43 o
  10   8   1        7.78       11.39      2.35 o
  11   8   1        6.68        8.21      1.73 o
  12   8   1        7.84        9.19      1.86 o
 -11   9   1      128.59      124.76     10.45 o
 -10   9   1       38.31       38.67      3.27 o
  -9   9   1       73.88       70.14      5.31 o
  -8   9   1        6.03        5.74      2.54 o
  -7   9   1      315.35      318.26     10.06 o
  -6   9   1       53.73       51.85      3.35 o
  -5   9   1       71.95       71.06      4.30 o
  -4   9   1       13.77       12.72      1.53 o
  -3   9   1     1649.02     1712.09     23.98 o
  -2   9   1      955.79      864.06     14.56 o
  -1   9   1       45.16       42.89      2.29 o
   0   9   1      763.93      749.70     15.42 o
   1   9   1       46.11       38.81      2.08 o
   2   9   1      541.17      548.32      9.99 o
   3   9   1      648.44      654.55     14.53 o
   4   9   1     1556.08     1487.16     25.43 o
   5   9   1        9.27       10.99      1.53 o
   6   9   1        0.86        1.74      1.89 o
   7   9   1      726.70      746.37     21.23 o
   8   9   1      411.40      404.69     15.08 o
   9   9   1      158.21      137.84      8.77 o
  10   9   1        0.04        2.50      1.88 o
  11   9   1      243.53      270.21     21.34 o
 -10  10   1       38.66       30.76      3.00 o
  -9  10   1       34.56       35.43      3.04 o
  -8  10   1       69.40       77.57      6.12 o
  -7  10   1      616.91      598.78     14.47 o
  -6  10   1        0.25        2.12      2.27 o
  -5  10   1      110.33       90.93      6.54 o
  -4  10   1        0.00        0.94      1.78 o
  -3  10   1        9.01       11.90      1.65 o
  -2  10   1       11.95       17.83      1.64 o
  -1  10   1     1237.42     1200.63     27.02 o
   0  10   1      129.50      128.30      6.71 o
   1  10   1      209.72      175.95      5.10 o
   2  10   1      261.87      209.09      6.39 o
   3  10   1       28.57       24.13      2.32 o
   4  10   1        8.50        8.52      1.54 o
   5  10   1      216.48      213.59      9.25 o
   6  10   1       32.82       37.35      3.63 o
   7  10   1        5.43        9.94      2.96 o
   8  10   1       14.78       12.65      2.23 o
   9  10   1      175.43      150.77     11.27 o
  10  10   1        0.66        3.90      2.12 o
  -9  11   1        4.12        3.15      1.90 o
  -8  11   1        7.68        7.02      2.14 o
  -7  11   1      503.30      487.87     13.91 o
  -6  11   1      691.73      691.96     13.15 o
  -5  11   1     1052.47     1107.35     22.61 o
  -4  11   1       74.44       78.73      4.78 o
  -3  11   1      461.52      518.46     10.59 o
  -2  11   1     2110.43     2258.59     48.81 o
  -1  11   1      528.37      584.14     10.98 o
   0  11   1     1334.65     1426.95     37.69 o
   1  11   1        0.08        2.66      1.72 o
   2  11   1       61.22       85.32      4.43 o
   3  11   1      322.46      305.58      8.31 o
   4  11   1      161.85      144.23      8.03 o
   5  11   1       29.57       25.11      2.39 o
   6  11   1       21.15       17.03      2.19 o
   7  11   1     1603.03     1719.60     32.01 o
   8  11   1        1.04        5.93      1.81 o
   9  11   1      249.68      263.86      7.68 o
  -8  12   1        0.52        6.42      2.06 o
  -7  12   1      293.44      312.13     11.30 o
  -6  12   1        1.85        5.90      1.83 o
  -5  12   1      224.37      263.32      9.69 o
  -4  12   1      325.14      352.10     10.55 o
  -3  12   1      350.83      356.98      6.18 o
  -2  12   1       26.35       28.06      2.32 o
  -1  12   1       89.74       86.75      4.91 o
   0  12   1     1104.76     1043.07     25.52 o
   1  12   1       80.24       68.27      4.15 o
   2  12   1      818.01      868.82     16.20 o
   3  12   1      280.29      286.49      7.86 o
   4  12   1        8.42       10.86      1.69 o
   5  12   1      107.08      103.98      7.70 o
   6  12   1      465.55      476.48     12.02 o
   7  12   1       31.52       23.17      2.65 o
   8  12   1       39.10       35.02      3.61 o
  -7  13   1        3.86        2.79      3.09 o
  -6  13   1       23.68       19.18      2.15 o
  -5  13   1      715.88      741.77     21.49 o
  -4  13   1        2.20        7.40      1.94 o
  -3  13   1       99.27       91.10      6.80 o
  -2  13   1       89.44       76.96      5.61 o
  -1  13   1      126.40      119.45      8.55 o
   0  13   1       13.68       18.70      2.34 o
   1  13   1      226.22      227.81      8.15 o
   2  13   1       85.20       77.05      5.90 o
   3  13   1      105.08       84.38      5.86 o
   4  13   1        0.69        3.75      1.78 o
   5  13   1      196.51      209.25      9.74 o
   6  13   1        0.02        4.22      1.92 o
  -4  14   1      139.06      121.56     11.13 o
  -3  14   1      280.74      273.51      8.71 o
  -2  14   1       50.17       51.76      4.87 o
  -1  14   1       64.58       52.60      4.32 o
   0  14   1      566.94      577.33     22.80 o
   1  14   1        9.12        8.45      1.89 o
   2  14   1      454.28      501.69     17.47 o
   3  14   1       84.35       89.69      7.79 o
   4  14   1     1655.91     2030.28     34.08 o
 -14   0   2        4.12       12.86      4.22 o
 -13   0   2     1740.15     1661.69     38.58 o
 -12   0   2      715.87      714.48     16.54 o
 -11   0   2       26.84       41.25      3.91 o
 -10   0   2     1880.12     1752.77     38.50 o
  -9   0   2     5557.78     5584.64    128.86 o
  -8   0   2     1274.28     1352.92     29.77 o
  -7   0   2     7684.64     7993.50     89.64 o
  -6   0   2     5634.87     5700.85     46.15 o
  -5   0   2     3242.68     3310.27     42.16 o
  -4   0   2    24322.59    26245.48    978.27 o
  -2   0   2      464.66      471.68      7.99 o
  -1   0   2     3802.43     3476.38     92.73 o
   1   0   2      265.41      261.62      6.22 o
   2   0   2     8358.48     8455.66    100.36 o
   3   0   2     4164.86     4398.69     29.35 o
   4   0   2      355.89      381.37      5.40 o
   5   0   2     8846.63     8751.73     88.37 o
   6   0   2     9378.01     9239.85     60.43 o
   7   0   2     3153.36     3007.58     47.53 o
   8   0   2        0.80        0.51      1.27 o
   9   0   2      129.70      109.76      3.94 o
  10   0   2       15.41        6.72      1.24 o
  11   0   2     2203.51     2231.68     40.56 o
  12   0   2        7.38       16.11      2.60 o
  13   0   2        0.35        4.37      3.23 o
  14   0   2        9.37       10.48      2.44 o
 -14   1   2      922.02      934.72     17.77 o
 -13   1   2       29.99       25.34      2.37 o
 -12   1   2      300.74      296.36      6.37 o
 -11   1   2     1006.41     1021.85     14.26 o
 -10   1   2        0.16       -1.78      1.78 o
  -9   1   2      135.75      120.33      5.28 o
  -8   1   2     1462.45     1548.70     22.41 o
  -7   1   2      630.12      663.74      9.95 o
  -6   1   2       12.69        8.91      1.01 o
  -5   1   2    13624.98    14789.28    234.95 o
  -4   1   2      567.02      627.00     11.27 o
  -3   1   2    11181.58    10872.37     96.99 o
  -2   1   2      226.98      240.87      4.86 o
  -1   1   2     5446.99     5366.24     77.94 o
   0   1   2      497.48      432.37      8.03 o
   1   1   2      223.47      176.34      3.73 o
   2   1   2    11619.49    11365.28     94.26 o
   3   1   2     2260.68     2182.13     15.65 o
   4   1   2     5725.17     5522.27     37.33 o
   5   1   2      106.53      102.75      2.71 o
   6   1   2     8224.87     8441.24     67.16 o
   7   1   2       16.26        7.29      0.83 o
   8   1   2      217.58      209.37      4.19 o
   9   1   2       59.76       53.56      2.91 o
  10   1   2       33.74       37.65      2.78 o
  11   1   2      208.34      186.66      6.78 o
  12   1   2        4.23        3.89      1.93 o
  13   1   2      364.80      345.47      9.83 o
  14   1   2        2.54        4.70      2.19 o
 -14   2   2      246.55      262.57      9.10 o
 -13   2   2       11.70        6.86      1.81 o
 -12   2   2       51.25       57.32      3.91 o
 -11   2   2      286.34      286.24      7.33 o
 -10   2   2      559.06      547.32      9.37 o
  -9   2   2     2929.73     3151.92     41.12 o
  -8   2   2      552.85      541.14      8.69 o
  -7   2   2      169.90      150.18      3.89 o
  -6   2   2     2821.50     2837.99     21.91 o
  -5   2   2      411.04      383.35      4.16 o
  -4   2   2     1567.90     1508.55     15.98 o
  -3   2   2     8526.39     8776.91     76.24 o
  -2   2   2    12260.21    12632.21    104.17 o
  -1   2   2     6914.25     6735.60     72.06 o
   0   2   2      836.82      848.87     11.12 o
   1   2   2       90.64       75.11      3.04 o
   2   2   2      125.66       96.69      2.91 o
   3   2   2      472.67      442.62      5.20 o
   4   2   2     2649.85     2781.65     27.49 o
   5   2   2      311.42      370.17      5.08 o
   6   2   2      396.04      348.41      4.79 o
   7   2   2     2001.88     2015.57     25.20 o
   8   2   2       21.30       12.50      1.43 o
   9   2   2       17.28       11.98      1.45 o
  10   2   2     1132.80     1212.43     16.25 o
  11   2   2      666.66      699.74     14.60 o
  12   2   2        1.05        2.97      1.89 o
  13   2   2        7.91       10.15      2.19 o
  14   2   2        3.94        9.98      2.64 o
 -14   3   2        0.18        4.24      1.68 o
 -13   3   2       62.22       79.00      4.81 o
 -12   3   2        5.30        6.20      2.17 o
 -11   3   2      323.59      324.23      9.17 o
 -10   3   2     1450.67     1474.62     21.25 o
  -9   3   2     1533.49     1485.95     15.83 o
  -8   3   2      465.11      458.72      7.66 o
  -7   3   2      573.81      537.00      9.18 o
  -6   3   2     1135.73     1176.20     13.64 o
  -5   3   2     1670.86     1524.12     17.56 o
  -4   3   2       60.35       59.23      2.93 o
  -3   3   2      563.57      551.38      9.64 o
  -2   3   2     4991.59     4949.08     47.97 o
  -1   3   2     7779.11     7418.47     54.77 o
   0   3   2    23304.44    21885.96   1171.88 o
   1   3   2      356.73      386.62      8.02 o
   2   3   2      174.69      178.07      2.33 o
   3   3   2      640.70      597.07      6.72 o
   4   3   2     1704.57     1591.18     16.84 o
   5   3   2     1760.87     1826.14     20.71 o
   6   3   2        0.44        1.61      1.05 o
   7   3   2     1362.89     1330.98     21.65 o
   8   3   2      529.13      576.38      9.36 o
   9   3   2     1333.48     1372.97     24.07 o
  10   3   2       16.69       17.71      1.69 o
  11   3   2      151.48      162.59      6.89 o
  12   3   2        1.00        5.15      1.72 o
  13   3   2      370.94      398.30     10.10 o
  14   3   2        5.01        7.26      1.88 o
 -14   4   2       30.19       26.55      3.06 o
 -13   4   2       46.31       34.57      2.50 o
 -12   4   2       79.95       72.47      5.42 o
 -11   4   2       63.60       66.52      4.36 o
 -10   4   2      242.02      206.87      7.56 o
  -9   4   2      297.77      260.25      6.36 o
  -8   4   2     1213.82     1234.28     26.77 o
  -7   4   2      264.85      262.04      6.71 o
  -6   4   2     3487.35     3597.34     51.37 o
  -5   4   2      858.34      864.92     10.16 o
  -4   4   2      393.42      357.30      4.63 o
  -3   4   2      817.96      756.51     12.82 o
  -2   4   2      683.02      666.99      9.54 o
  -1   4   2     2016.72     2094.80     29.01 o
   0   4   2      423.71      437.38      7.00 o
   1   4   2      128.12      115.03      2.47 o
   2   4   2     4103.58     4175.90     36.96 o
   3   4   2     1312.88     1262.25     24.16 o
   4   4   2      557.62      449.84      6.02 o
   5   4   2       45.16       47.97      2.26 o
   6   4   2      587.21      698.86     11.28 o
   7   4   2       38.35       27.60      2.04 o
   8   4   2      680.60      658.24     12.59 o
   9   4   2        1.04        7.09      1.50 o
  10   4   2      217.16      192.96      5.63 o
  11   4   2      248.33      267.43      9.24 o
  12   4   2      568.64      599.79     13.01 o
  13   4   2        1.29        6.40      2.08 o
 -14   5   2      186.11      143.50     14.55 o
 -13   5   2       46.69       31.35      2.98 o
 -12   5   2        1.01        6.80      2.13 o
 -11   5   2        2.31        5.75      2.02 o
 -10   5   2      125.05      101.99      6.16 o
  -9   5   2      672.62      629.79     15.01 o
  -8   5   2     1211.64     1227.24     26.27 o
  -7   5   2     1506.94     1497.56     34.09 o
  -6   5   2      323.85      312.23      7.53 o
  -5   5   2        5.33        2.66      1.33 o
  -4   5   2     1644.12     1513.37     16.13 o
  -3   5   2       35.19       56.14      2.90 o
  -2   5   2     2275.31     2035.62     33.18 o
  -1   5   2       81.04       57.20      2.64 o
   0   5   2     1864.68     1989.01     26.53 o
   1   5   2    11542.07    12959.00    101.95 o
   2   5   2     1227.13     1366.54     18.36 o
   3   5   2      840.97      900.45     14.93 o
   4   5   2     8646.02     8955.94     93.87 o
   5   5   2       96.61      103.92      4.75 o
   6   5   2     1012.94     1022.94     17.13 o
   7   5   2        6.33        8.99      1.70 o
   8   5   2       45.16       42.21      2.82 o
   9   5   2      470.24      511.36     10.42 o
  10   5   2     1161.41     1252.97     27.44 o
  11   5   2      744.24      712.35     15.99 o
  12   5   2       16.87       15.51      3.00 o
  13   5   2      588.65      617.74     16.13 o
 -13   6   2       10.45       18.28      2.20 o
 -12   6   2      202.81      236.15      7.52 o
 -11   6   2      185.03      203.45      8.51 o
 -10   6   2        1.32        2.07      2.02 o
  -9   6   2     1374.88     1498.52     28.74 o
  -8   6   2        6.18        2.82      1.73 o
  -7   6   2     1097.00     1224.05     31.28 o
  -6   6   2      182.63      206.31      4.67 o
  -5   6   2       84.51      104.18      5.12 o
  -4   6   2     2498.77     2952.82     38.06 o
  -3   6   2     1377.53     1445.67     14.16 o
  -2   6   2     1364.39     1354.03     17.42 o
  -1   6   2      673.98      688.60     13.27 o
   0   6   2     4980.54     4985.76     44.61 o
   1   6   2      289.28      257.23      4.33 o
   2   6   2     5200.80     5256.33     45.67 o
   3   6   2        6.72       14.69      1.18 o
   4   6   2     1433.13     1593.22     23.65 o
   5   6   2       33.18       53.71      3.86 o
   6   6   2     1091.37      999.93     20.78 o
   7   6   2      209.86      226.82      6.16 o
   8   6   2      149.13      177.84      5.26 o
   9   6   2      631.78      660.18     20.30 o
  10   6   2        1.19        5.20      1.94 o
  11   6   2      953.93      990.77     19.01 o
  12   6   2      206.58      210.83      7.07 o
  13   6   2       64.44       59.85      5.10 o
 -13   7   2      160.15      135.28      9.33 o
 -12   7   2        0.08        1.73      1.98 o
 -11   7   2        6.57        8.53      1.75 o
 -10   7   2      302.78      293.83      7.97 o
  -9   7   2      125.92      126.94      8.84 o
  -8   7   2     1627.34     1696.87     37.29 o
  -7   7   2       31.08       27.00      2.19 o
  -6   7   2      900.87      867.81     17.45 o
  -5   7   2       46.59       49.28      3.53 o
  -4   7   2        5.98        5.01      1.46 o
  -3   7   2      379.13      353.52      5.26 o
  -2   7   2      346.48      359.53      7.81 o
  -1   7   2       40.68       57.37      2.72 o
   0   7   2        7.82        6.24      1.01 o
   1   7   2    12422.73    12849.43    133.56 o
   2   7   2        1.20        5.07      1.14 o
   3   7   2      198.10      218.32      8.42 o
   4   7   2      129.85      114.30      3.82 o
   5   7   2      213.44      218.29     10.47 o
   6   7   2       84.95       62.52      4.06 o
   7   7   2       71.65       65.01      4.67 o
   8   7   2      364.93      342.42     11.12 o
   9   7   2       29.98       29.75      2.36 o
  10   7   2     2135.47     2235.44     53.97 o
  11   7   2      928.82      995.44     22.31 o
  12   7   2       20.46       17.38      2.42 o
 -12   8   2      605.72      650.75     16.11 o
 -11   8   2      908.08      973.34     19.35 o
 -10   8   2     1044.08     1093.39     22.28 o
  -9   8   2       15.25       14.15      2.35 o
  -8   8   2      282.50      271.78      8.80 o
  -7   8   2      619.46      670.88     14.82 o
  -6   8   2        2.76        3.01      1.67 o
  -5   8   2     1746.33     1806.50     27.76 o
  -4   8   2      701.61      637.86     11.45 o
  -3   8   2      551.97      579.47     11.97 o
  -2   8   2      946.75      829.45     21.10 o
  -1   8   2     3495.45     3602.37     56.87 o
   0   8   2       11.93       22.95      1.75 o
   1   8   2      355.93      328.14      5.67 o
   2   8   2       74.88       59.50      3.10 o
   3   8   2       21.61       12.46      1.55 o
   4   8   2     1000.48      965.45     22.92 o
   5   8   2      330.20      304.19     12.95 o
   6   8   2      306.78      266.00      6.08 o
   7   8   2       68.81       80.53      5.42 o
   8   8   2      815.33      809.46     18.88 o
   9   8   2       14.31       14.39      2.50 o
  10   8   2     1135.82     1210.48     22.95 o
  11   8   2     1419.03     1489.92     26.33 o
  12   8   2      330.68      328.51     14.89 o
 -11   9   2        0.47        3.11      2.21 o
 -10   9   2       43.73       40.37      3.86 o
  -9   9   2       28.77       20.69      1.93 o
  -8   9   2        2.87       10.06      2.44 o
  -7   9   2        8.43       10.29      1.81 o
  -6   9   2       48.83       52.40      3.52 o
  -5   9   2     1351.46     1282.79     24.36 o
  -4   9   2       80.31       71.13      4.09 o
  -3   9   2      118.21      118.69      4.86 o
  -2   9   2      700.51      703.93     12.61 o
  -1   9   2      109.50      128.09      4.91 o
   0   9   2       15.62        5.38      1.05 o
   1   9   2        4.42        3.66      1.16 o
   2   9   2       63.98       60.57      2.73 o
   3   9   2        3.54        1.03      1.57 o
   4   9   2     2801.13     2845.91     57.98 o
   5   9   2        8.28        8.09      1.18 o
   6   9   2      352.50      348.66      7.14 o
   7   9   2      330.46      312.40      8.34 o
   8   9   2        2.21        3.99      1.96 o
   9   9   2      462.34      522.14     15.05 o
  10   9   2       32.45       32.96      3.46 o
  11   9   2        9.72       13.51      2.43 o
 -10  10   2      224.42      213.54     14.40 o
  -9  10   2      111.32      104.70      8.44 o
  -8  10   2      488.89      509.35     15.16 o
  -7  10   2       37.40       35.97      2.89 o
  -6  10   2      450.14      492.36     12.27 o
  -5  10   2       48.14       41.75      3.07 o
  -4  10   2      364.23      354.92      7.19 o
  -3  10   2       66.79       61.09      4.05 o
  -2  10   2     1404.21     1248.14     25.46 o
  -1  10   2     1152.57     1046.63     20.31 o
   0  10   2      129.53      110.67      4.04 o
   1  10   2      454.44      360.63      7.00 o
   2  10   2      325.16      289.03      8.81 o
   3  10   2     1188.69     1179.07     23.09 o
   4  10   2       30.76       35.81      2.96 o
   5  10   2      885.78      969.30     18.32 o
   6  10   2        0.93        6.33      1.42 o
   7  10   2      145.77      135.21      9.67 o
   8  10   2      597.01      612.79     13.18 o
   9  10   2      101.56       81.19      5.78 o
  10  10   2       24.70       19.24      2.61 o
  -9  11   2      303.07      329.02      8.98 o
  -8  11   2       38.62       32.88      3.51 o
  -7  11   2      130.72      131.57      9.12 o
  -6  11   2       59.83       51.68      3.81 o
  -5  11   2      658.60      682.32     17.59 o
  -4  11   2      388.78      396.20      9.74 o
  -3  11   2      385.43      335.34      8.60 o
  -2  11   2        9.67       14.38      1.83 o
  -1  11   2      185.93      167.76      5.76 o
   0  11   2      286.44      279.53     10.59 o
   1  11   2      132.18      124.99      6.62 o
   2  11   2      101.20       69.36      4.29 o
   3  11   2       67.41       61.58      3.95 o
   4  11   2        3.64        6.49      1.83 o
   5  11   2      847.61      908.09     18.38 o
   6  11   2       37.24       42.88      3.76 o
   7  11   2      114.06       97.71      7.74 o
   8  11   2       64.00       60.61      5.20 o
   9  11   2      574.44      593.13     15.46 o
  -8  12   2       12.60       11.42      2.20 o
  -7  12   2      233.51      235.73      7.62 o
  -6  12   2      430.90      484.17     11.39 o
  -5  12   2       32.03       28.87      2.45 o
  -4  12   2      386.71      383.91      9.39 o
  -3  12   2        2.79        4.37      1.94 o
  -2  12   2      107.86      109.22      7.45 o
  -1  12   2      704.02      704.22     15.19 o
   0  12   2      387.23      347.40      8.87 o
   1  12   2       33.86       37.79      2.56 o
   2  12   2       13.08       10.54      1.64 o
   3  12   2      241.54      257.66      8.74 o
   4  12   2      213.72      225.89      8.54 o
   5  12   2      260.02      297.07      6.45 o
   6  12   2        0.22       -0.31      2.02 o
   7  12   2        0.64        4.42      2.32 o
   8  12   2       66.61       56.50      5.40 o
  -7  13   2       43.06       37.61      2.91 o
  -6  13   2       24.61       22.37      2.43 o
  -5  13   2      109.74      106.03      7.27 o
  -4  13   2      693.09      671.58     14.08 o
  -3  13   2      450.50      471.21     12.68 o
  -2  13   2     1439.27     1571.43     29.19 o
  -1  13   2       87.15       60.00      4.92 o
   0  13   2      116.30      145.97      6.74 o
   1  13   2      497.30      538.13     12.84 o
   2  13   2       15.14        7.76      1.62 o
   3  13   2       46.76       47.39      3.88 o
   4  13   2       48.97       53.27      3.83 o
   5  13   2      170.96      150.31     10.46 o
   6  13   2      439.79      440.50      9.01 o
  -4  14   2        8.57        5.98      1.89 o
  -3  14   2        0.04       -0.99      2.35 o
  -2  14   2       10.20        6.93      2.19 o
  -1  14   2       73.97       69.35      5.91 o
   0  14   2       10.60       13.65      2.15 o
   1  14   2        0.75        5.16      2.00 o
   2  14   2       99.20       83.50      7.74 o
   3  14   2        5.70        8.08      2.08 o
   4  14   2       96.21       93.30      7.87 o
 -14   1   3        4.82        4.54      2.20 o
 -13   1   3      254.64      232.41      6.00 o
 -12   1   3      420.10      393.33      8.16 o
 -11   1   3      301.18      284.92      6.97 o
 -10   1   3     1066.57     1123.43     24.73 o
  -9   1   3      170.21      183.54      4.49 o
  -8   1   3      406.25      383.13      7.38 o
  -7   1   3      939.63      982.07     14.01 o
  -6   1   3      792.70      730.27      8.96 o
  -5   1   3      669.27      656.46      9.61 o
  -4   1   3    17672.38    16412.27    213.18 o
  -3   1   3    13467.97    13675.58    117.92 o
  -2   1   3     5604.61     5531.64     54.80 o
  -1   1   3      535.70      535.60      4.89 o
   0   1   3      174.04      157.86      2.31 o
   1   1   3      437.43      555.99      5.62 o
   2   1   3     4901.77     4752.71     32.81 o
   3   1   3     4326.47     4323.09     40.67 o
   4   1   3      470.10      427.75      4.76 o
   5   1   3     1315.50     1244.09     12.08 o
   6   1   3     2777.98     2706.39     31.04 o
   7   1   3      173.35      147.97      3.94 o
   8   1   3       60.40       62.56      3.61 o
   9   1   3       18.51       11.32      1.10 o
  10   1   3     1306.35     1369.26     19.69 o
  11   1   3       76.16       78.07      4.12 o
  12   1   3      409.90      374.20      8.96 o
  13   1   3      181.21      175.92     11.06 o
  14   1   3       52.94       31.62      2.95 o
 -14   2   3       19.23        9.49      2.37 o
 -13   2   3       81.65       83.15      5.40 o
 -12   2   3      360.64      336.39      7.87 o
 -11   2   3     1431.98     1351.99     26.37 o
 -10   2   3        2.25        2.01      1.62 o
  -9   2   3        7.71        9.66      1.37 o
  -8   2   3     4976.38     5181.31     72.17 o
  -7   2   3      568.52      496.00      7.81 o
  -6   2   3     2082.36     1991.28     21.84 o
  -5   2   3     6731.53     6929.02     55.99 o
  -4   2   3     2630.26     2494.17     29.54 o
  -3   2   3      850.97      770.23      9.21 o
  -2   2   3      335.85      305.62      6.86 o
  -1   2   3        1.12       25.21      1.86 o
   0   2   3      799.86      926.48     10.64 o
   1   2   3     4561.31     4267.59     36.71 o
   2   2   3       15.40       26.14      1.59 o
   3   2   3     1601.10     1387.55     17.75 o
   4   2   3     2767.68     2945.26     29.29 o
   5   2   3     8287.87     8720.53     47.99 o
   6   2   3      125.11      151.72      3.16 o
   7   2   3      171.71      216.09      6.48 o
   8   2   3      113.48       99.30      3.43 o
   9   2   3      820.64      795.63     12.20 o
  10   2   3       53.79       40.46      3.03 o
  11   2   3      213.55      202.91      6.95 o
  12   2   3      617.63      634.52      9.41 o
  13   2   3      478.22      457.24     11.99 o
  14   2   3       22.73       20.29      2.65 o
 -14   3   3       31.37       29.83      2.84 o
 -13   3   3      140.46      148.52      8.38 o
 -12   3   3       11.39       18.87      2.23 o
 -11   3   3       80.04       76.50      5.23 o
 -10   3   3      382.60      403.10      7.52 o
  -9   3   3      116.82      113.07      5.02 o
  -8   3   3      181.88      175.53      5.19 o
  -7   3   3     1203.57     1235.21     19.62 o
  -6   3   3     1512.47     1615.56     22.82 o
  -5   3   3     4080.60     4215.67     38.76 o
  -4   3   3      147.86      159.20      3.05 o
  -3   3   3      190.49      179.06      2.87 o
  -2   3   3     3081.20     3198.66     41.64 o
  -1   3   3      724.56      647.97      9.88 o
   0   3   3      532.52      473.53      8.16 o
   1   3   3     5273.43     5222.88     57.24 o
   2   3   3       15.55       18.35      1.15 o
   3   3   3        0.07        3.03      1.15 o
   4   3   3    14092.24    15549.64    181.88 o
   5   3   3      164.09      134.11      2.81 o
   6   3   3      909.20     1001.90     17.24 o
   7   3   3       14.45       13.96      1.43 o
   8   3   3      238.36      201.42      5.14 o
   9   3   3      304.03      334.97      7.26 o
  10   3   3        2.00        1.80      1.65 o
  11   3   3       10.12        9.77      2.89 o
  12   3   3       45.24       39.37      3.35 o
  13   3   3      214.11      243.59     10.04 o
 -14   4   3      208.16      182.07      7.20 o
 -13   4   3       57.36       62.43      3.95 o
 -12   4   3      207.56      234.62     10.91 o
 -11   4   3     1026.18     1061.74     16.53 o
 -10   4   3     1173.21     1232.72     22.75 o
  -9   4   3     1957.89     2060.83     28.36 o
  -8   4   3     1428.79     1387.70     21.28 o
  -7   4   3       30.83       27.83      1.95 o
  -6   4   3        3.23        7.97      1.37 o
  -5   4   3       47.48       50.71      2.67 o
  -4   4   3      898.98      811.95     13.96 o
  -3   4   3      231.89      212.17      3.50 o
  -2   4   3      540.58      574.86      8.42 o
  -1   4   3    12341.99    12479.53    139.19 o
   0   4   3     8224.48     8481.36     76.42 o
   1   4   3     9156.00     9598.18    113.83 o
   2   4   3       48.04       52.88      2.68 o
   3   4   3        7.61        2.48      1.04 o
   4   4   3     1291.92     1377.26     18.32 o
   5   4   3       23.08       15.12      1.12 o
   6   4   3      118.89       92.00      3.53 o
   7   4   3     1133.09     1260.75     23.76 o
   8   4   3     1395.81     1330.30     24.40 o
   9   4   3      807.54      784.20     15.76 o
  10   4   3     1855.98     2027.74     29.70 o
  11   4   3      275.67      240.50     12.60 o
  12   4   3      255.20      210.23      9.63 o
  13   4   3        0.01        2.51      2.10 o
 -14   5   3      238.20      270.11     12.69 o
 -13   5   3       66.96       61.76      4.36 o
 -12   5   3       63.60       63.46      4.23 o
 -11   5   3      355.85      375.33      9.02 o
 -10   5   3       47.31       49.22      3.26 o
  -9   5   3      849.11      828.47     17.50 o
  -8   5   3      221.53      212.86      8.92 o
  -7   5   3        6.69        6.35      1.60 o
  -6   5   3     3059.94     3227.33     44.08 o
  -5   5   3      512.06      473.72      8.61 o
  -4   5   3        0.84       -0.76      1.03 o
  -3   5   3     3193.85     3169.03     31.42 o
  -2   5   3      470.79      359.27      6.56 o
  -1   5   3    11849.02    12396.18    106.63 o
   0   5   3      305.33      319.13      5.29 o
   1   5   3     4257.83     4233.69     34.77 o
   2   5   3      686.68      778.35     12.11 o
   3   5   3     2349.56     2383.95     19.47 o
   4   5   3      128.98      119.82      3.34 o
   5   5   3      722.68      745.76     11.36 o
   6   5   3       62.99       40.13      3.13 o
   7   5   3     1532.52     1577.77     16.86 o
   8   5   3      246.47      225.97      6.14 o
   9   5   3      522.07      507.46     10.01 o
  10   5   3      127.34      138.00      7.70 o
  11   5   3       64.58       63.31      4.23 o
  12   5   3        0.30        3.73      2.24 o
  13   5   3        0.87        5.07      2.28 o
 -13   6   3      145.53      129.62     10.08 o
 -12   6   3      468.54      496.87     11.63 o
 -11   6   3      742.68      741.53     15.74 o
 -10   6   3      438.00      400.06     10.06 o
  -9   6   3      218.98      217.36      7.80 o
  -8   6   3     2010.21     1946.79     40.85 o
  -7   6   3      435.77      425.80      8.92 o
  -6   6   3       48.03       39.52      2.81 o
  -5   6   3        0.52        2.89      1.23 o
  -4   6   3      100.67      116.82      5.41 o
  -3   6   3     1193.46     1055.91     14.74 o
  -2   6   3     1141.27     1175.32     15.20 o
  -1   6   3      108.30       97.64      2.76 o
   0   6   3      341.44      352.68      5.19 o
   1   6   3     2616.39     2670.17     32.51 o
   2   6   3     1671.92     1476.89     17.01 o
   3   6   3     1475.01     1445.54     18.51 o
   4   6   3      827.98      826.18     12.60 o
   5   6   3      141.98      140.45      5.41 o
   6   6   3     1327.08     1282.89     27.38 o
   7   6   3       10.71        8.53      1.56 o
   8   6   3       14.35       13.30      1.83 o
   9   6   3        5.38        7.90      1.78 o
  10   6   3      217.23      206.86      6.92 o
  11   6   3       48.07       39.55      3.27 o
  12   6   3        0.04        4.89      2.35 o
 -13   7   3      661.13      718.41     15.27 o
 -12   7   3      359.31      365.55     11.00 o
 -11   7   3       33.75       32.01      3.01 o
 -10   7   3      257.56      274.23      8.72 o
  -9   7   3       25.68       39.52      3.47 o
  -8   7   3      652.32      629.62     15.00 o
  -7   7   3      163.67      161.12      8.22 o
  -6   7   3     1908.79     1849.27     30.41 o
  -5   7   3       82.38       90.46      4.67 o
  -4   7   3     1037.46     1070.75     18.57 o
  -3   7   3     1095.41     1170.17     25.87 o
  -2   7   3        0.36        0.46      1.57 o
  -1   7   3     2470.95     2536.97     26.72 o
   0   7   3       54.24       46.65      1.66 o
   1   7   3     1998.62     1889.91     25.91 o
   2   7   3       42.19       43.63      2.18 o
   3   7   3     2639.79     2786.18     35.73 o
   4   7   3     1149.25     1089.79     17.43 o
   5   7   3     3415.36     3366.45     66.29 o
   6   7   3     1174.69     1183.45     23.09 o
   7   7   3      621.01      574.01     17.27 o
   8   7   3      567.46      562.34     12.65 o
   9   7   3       84.27       92.58      6.89 o
  10   7   3       20.99       12.90      2.32 o
  11   7   3      302.35      326.37      8.19 o
  12   7   3      233.07      227.97     11.71 o
 -12   8   3      206.49      189.38      8.56 o
 -11   8   3       20.21       13.94      2.01 o
 -10   8   3     1587.37     1665.83     33.97 o
  -9   8   3       10.57       20.90      4.16 o
  -8   8   3      167.85      154.57      6.29 o
  -7   8   3      214.52      198.80      7.79 o
  -6   8   3      566.54      560.41      9.99 o
  -5   8   3     1021.38     1000.89     18.85 o
  -4   8   3     3093.69     3122.98     69.12 o
  -3   8   3      361.52      365.88      6.17 o
  -2   8   3      268.62      245.63      7.55 o
  -1   8   3      169.57      169.13     13.99 o
   0   8   3      840.46      816.59     16.07 o
   1   8   3       54.43       60.69      3.28 o
   2   8   3     1909.40     1827.78     33.06 o
   3   8   3     2998.77     3035.38     47.97 o
   4   8   3      626.81      635.16     12.56 o
   5   8   3      613.18      612.84     10.47 o
   6   8   3        2.47        4.60      1.42 o
   7   8   3      294.54      270.51      6.01 o
   8   8   3        3.51        8.08      2.03 o
   9   8   3       17.73       16.21      2.17 o
  10   8   3       92.68       95.71      6.58 o
  11   8   3      317.52      298.40     10.23 o
 -11   9   3       98.84       76.14      6.24 o
 -10   9   3      139.34      126.22      8.78 o
  -9   9   3      329.00      342.54      6.63 o
  -8   9   3       58.83       50.04      4.13 o
  -7   9   3      254.79      255.72      5.92 o
  -6   9   3        5.52        7.50      1.89 o
  -5   9   3     2906.91     3002.03     57.93 o
  -4   9   3      520.25      525.04      8.82 o
  -3   9   3      203.03      185.03      7.85 o
  -2   9   3      105.92       90.21      5.28 o
  -1   9   3      333.28      355.08      7.34 o
   0   9   3      214.04      224.21      4.14 o
   1   9   3        0.54        3.25      1.21 o
   2   9   3      100.80      102.30      4.30 o
   3   9   3       53.07       30.06      2.23 o
   4   9   3     2651.99     2719.63     54.67 o
   5   9   3     2859.78     3028.69     47.50 o
   6   9   3      836.29      815.75     15.05 o
   7   9   3       36.07       35.49      2.84 o
   8   9   3     1147.25     1218.33     25.02 o
   9   9   3      578.30      597.01     14.25 o
  10   9   3      122.68       92.38      7.20 o
  11   9   3      462.88      494.26     10.72 o
 -11  10   3       68.54       59.30      6.19 o
 -10  10   3      688.44      698.15     16.09 o
  -9  10   3       44.40       37.88      3.30 o
  -8  10   3      143.63      136.30      9.34 o
  -7  10   3      136.75      134.02      9.78 o
  -6  10   3      265.28      219.88      9.73 o
  -5  10   3       78.96       78.33      5.70 o
  -4  10   3     1236.13     1227.92     25.73 o
  -3  10   3        8.15       12.62      1.83 o
  -2  10   3      756.85      697.94     14.52 o
  -1  10   3        7.04        8.40      1.40 o
   0  10   3       22.37       25.51      2.85 o
   1  10   3      148.48      156.07      5.22 o
   2  10   3      117.73       99.15      3.67 o
   3  10   3     1283.64     1213.32     20.10 o
   4  10   3     1207.84     1200.74     20.10 o
   5  10   3       22.24       13.32      2.75 o
   6  10   3      674.25      632.21     16.17 o
   7  10   3       14.86       20.31      2.35 o
   8  10   3       98.58       86.46      6.58 o
   9  10   3      936.82      955.78     30.68 o
  10  10   3        2.88        9.53      2.28 o
  -9  11   3      492.81      503.48     14.65 o
  -8  11   3        0.43        5.10      1.66 o
  -7  11   3      194.13      181.41      7.20 o
  -6  11   3      702.65      732.53     16.25 o
  -5  11   3     2776.61     2990.12     58.17 o
  -4  11   3      221.33      223.09      7.21 o
  -3  11   3     1605.30     1643.67     26.21 o
  -2  11   3      272.69      228.57      6.39 o
  -1  11   3      589.22      514.52     13.22 o
   0  11   3        6.47       23.94      2.05 o
   1  11   3        6.46        1.74      1.44 o
   2  11   3      370.19      336.01      8.96 o
   3  11   3      305.02      279.11      7.08 o
   4  11   3     3288.93     3416.35     64.10 o
   5  11   3      646.23      664.24     14.11 o
   6  11   3      795.67      852.80     16.34 o
   7  11   3       21.08       14.10      2.67 o
   8  11   3       62.23       58.66      5.29 o
   9  11   3        0.76        6.49      1.84 o
  -8  12   3        7.48       13.40      2.23 o
  -7  12   3      267.13      293.63      7.68 o
  -6  12   3        0.09        0.90      1.90 o
  -5  12   3        0.05        2.77      1.88 o
  -4  12   3       74.37       79.56      5.68 o
  -3  12   3     1317.84     1297.09     25.49 o
  -2  12   3      397.81      354.69     10.32 o
  -1  12   3      160.29      148.69      7.59 o
   0  12   3        7.58        9.79      1.70 o
   1  12   3       31.85       26.82      2.49 o
   2  12   3      404.49      391.80      9.80 o
   3  12   3       31.65       23.05      2.41 o
   4  12   3      151.95      149.62     10.24 o
   5  12   3      167.57      169.51     10.59 o
   6  12   3        0.23        3.87      1.84 o
   7  12   3      294.03      307.30      9.48 o
  -7  13   3        1.47        4.45      1.88 o
  -6  13   3        9.86        4.98      2.13 o
  -5  13   3       73.08       72.01      6.20 o
  -4  13   3      107.68      103.16      7.74 o
  -3  13   3       55.25       53.05      4.17 o
  -2  13   3      360.51      355.98      9.27 o
  -1  13   3       49.08       50.57      3.89 o
   0  13   3        0.42        5.74      1.76 o
   1  13   3       59.29       66.85      4.82 o
   2  13   3       72.02       67.49      4.80 o
   3  13   3        2.12        4.92      2.40 o
   4  13   3       35.42       41.66      3.45 o
   5  13   3       55.34       51.35      4.25 o
   6  13   3        2.34        3.80      1.68 o
  -4  14   3       23.13       17.14      2.50 o
  -3  14   3      691.33      754.05     18.43 o
  -2  14   3       45.51       40.51      3.98 o
  -1  14   3      226.17      307.19      9.29 o
   0  14   3       72.20       85.58      7.12 o
   1  14   3      172.89      183.14      7.97 o
   2  14   3      350.51      340.51     10.13 o
   3  14   3       76.48       68.19      5.91 o
 -15   0   4      603.26      630.12     36.41 o
 -14   0   4      138.46      155.68     14.52 o
 -13   0   4      465.77      436.33     10.70 o
 -12   0   4     1279.97     1320.61     45.57 o
 -11   0   4      201.60      173.50      5.75 o
 -10   0   4     8852.39     9359.12    148.01 o
  -9   0   4     3828.66     3879.32    113.55 o
  -8   0   4      905.04     1139.93     21.90 o
  -7   0   4     2320.63     2618.21     42.53 o
  -6   0   4      701.51      704.42     12.55 o
  -5   0   4     6785.33     6720.83     95.90 o
  -4   0   4     3346.35     3078.93     28.84 o
  -3   0   4     2150.07     2229.68     39.50 o
  -2   0   4      393.99      428.35     11.61 o
  -1   0   4     9564.25     9569.85    123.13 o
   0   0   4    17037.07    17775.43    951.57 o
   1   0   4     2868.43     2694.92     22.46 o
   3   0   4     1068.19     1169.52     24.84 o
   4   0   4      821.59      697.57     11.09 o
   5   0   4     2710.49     3011.83     45.24 o
   6   0   4       46.74       69.92      2.33 o
   7   0   4       64.72       56.16      2.42 o
   8   0   4     1144.23     1219.01     12.52 o
   9   0   4       37.70       31.72      3.11 o
  10   0   4        0.32        4.72      2.24 o
  11   0   4     1645.78     1781.29     40.07 o
  12   0   4      121.55      107.72      9.91 o
  13   0   4       10.13        9.28      2.22 o
 -14   1   4      468.00      445.24      7.43 o
 -13   1   4        0.77        3.39      1.55 o
 -12   1   4      125.68      115.61      5.67 o
 -11   1   4      688.18      686.81     11.34 o
 -10   1   4       87.24       83.80      5.07 o
  -9   1   4      858.35      824.04     11.56 o
  -8   1   4     3716.47     3840.65     43.73 o
  -7   1   4     2123.12     2161.25     31.04 o
  -6   1   4      742.97      730.62     11.15 o
  -5   1   4      928.21      982.48     13.29 o
  -4   1   4     4505.65     4923.28     48.67 o
  -3   1   4       37.07       40.88      2.22 o
  -2   1   4     2576.66     2620.40     19.87 o
  -1   1   4     5677.78     5372.25     43.71 o
   0   1   4     4096.49     4101.99     37.30 o
   1   1   4      281.40      242.68      3.45 o
   2   1   4       73.72      101.86      2.20 o
   3   1   4      673.78      657.76      8.39 o
   4   1   4      220.94      203.59      3.73 o
   5   1   4       66.27       65.30      1.94 o
   6   1   4       82.60       77.56      2.63 o
   7   1   4      230.86      256.61      4.62 o
   8   1   4      471.50      417.82      6.84 o
   9   1   4      458.58      402.01     10.34 o
  10   1   4      126.46      102.74      5.26 o
  11   1   4       74.92       54.36      3.68 o
  12   1   4       28.88       25.45      2.39 o
  13   1   4        4.33        5.57      1.92 o
 -14   2   4      237.12      223.24      7.67 o
 -13   2   4      204.21      205.86      8.21 o
 -12   2   4      413.22      439.32     10.24 o
 -11   2   4       81.78       64.12      4.70 o
 -10   2   4        0.49        2.14      1.69 o
  -9   2   4     1578.43     1600.23     29.65 o
  -8   2   4      416.53      402.66      7.18 o
  -7   2   4       10.18       16.91      1.20 o
  -6   2   4     1382.77     1430.60     16.26 o
  -5   2   4     2163.44     2027.77     25.04 o
  -4   2   4     2106.28     1965.50     22.06 o
  -3   2   4     4137.03     3981.53     30.62 o
  -2   2   4     1115.55     1139.42     11.62 o
  -1   2   4     2642.66     2451.12     32.23 o
   0   2   4       70.96       54.57      2.21 o
   1   2   4     1640.89     1537.59     11.67 o
   2   2   4     8342.73     8409.29     67.49 o
   3   2   4       53.80       42.95      1.94 o
   4   2   4     3478.78     3420.79     29.17 o
   5   2   4       79.93       97.93      3.15 o
   6   2   4        6.22        7.66      0.95 o
   7   2   4      723.00      780.41     13.42 o
   8   2   4      961.35      973.24     14.21 o
   9   2   4       95.67      102.26      3.86 o
  10   2   4       61.31       54.81      3.20 o
  11   2   4       16.86       22.91      2.16 o
  12   2   4       27.31       21.19      2.51 o
  13   2   4        8.87        5.73      1.81 o
 -14   3   4      410.59      432.84     11.04 o
 -13   3   4       34.20       24.46      2.68 o
 -12   3   4      670.29      674.11     13.82 o
 -11   3   4       53.64       54.81      3.77 o
 -10   3   4        4.97        5.55      1.59 o
  -9   3   4      419.50      417.03     11.89 o
  -8   3   4      270.88      244.84      5.27 o
  -7   3   4        3.15        8.41      1.72 o
  -6   3   4        1.71        2.50      0.94 o
  -5   3   4      546.78      469.49      5.82 o
  -4   3   4       21.56       21.00      1.30 o
  -3   3   4     3316.01     3214.90     34.26 o
  -2   3   4      565.21      542.96      5.52 o
  -1   3   4     1135.39     1311.08     18.03 o
   0   3   4     4301.50     4120.99     37.59 o
   1   3   4     3658.43     3641.83     30.83 o
   2   3   4     4323.07     4588.33     38.47 o
   3   3   4      525.40      496.25      8.00 o
   4   3   4     5174.85     4969.32     34.24 o
   5   3   4      100.44      103.74      2.45 o
   6   3   4      578.33      574.85      9.15 o
   7   3   4      216.85      199.26      5.75 o
   8   3   4        5.41        9.64      1.42 o
   9   3   4     1453.23     1452.93     22.19 o
  10   3   4        2.11        5.48      1.31 o
  11   3   4      336.14      340.27      5.91 o
  12   3   4        1.23        6.39      2.07 o
  13   3   4      258.29      283.68     12.35 o
 -14   4   4       85.72       75.27      5.28 o
 -13   4   4      314.89      308.80      8.52 o
 -12   4   4       12.64        8.72      2.07 o
 -11   4   4      164.19      144.89      9.28 o
 -10   4   4      138.83      127.66      7.24 o
  -9   4   4      972.10      982.93     23.16 o
  -8   4   4      425.03      418.87      9.03 o
  -7   4   4        0.49        1.60      1.11 o
  -6   4   4        2.42        2.91      1.01 o
  -5   4   4       44.13       37.13      1.92 o
  -4   4   4      898.84      922.44     13.78 o
  -3   4   4        9.00       10.55      1.27 o
  -2   4   4        4.31        5.10      0.91 o
  -1   4   4     2388.27     2286.20     34.17 o
   0   4   4      308.96      237.89      4.58 o
   1   4   4     3243.00     3070.50     33.79 o
   2   4   4      378.38      422.12      8.08 o
   3   4   4      298.52      286.85      4.28 o
   4   4   4      156.83      126.07      2.31 o
   5   4   4     1256.40     1154.68     13.76 o
   6   4   4        7.40       12.88      1.50 o
   7   4   4     2074.64     2123.73     37.63 o
   8   4   4        2.27        2.96      1.61 o
   9   4   4       32.00       47.90      3.35 o
  10   4   4        0.06        2.34      1.89 o
  11   4   4       75.83       93.46      6.38 o
  12   4   4       14.36       11.17      2.25 o
  13   4   4       36.48       35.24      2.81 o
 -14   5   4       99.00       82.43      7.07 o
 -13   5   4      226.22      210.69      8.56 o
 -12   5   4      953.93      973.52     22.58 o
 -11   5   4      439.87      453.30     10.03 o
 -10   5   4     1726.97     1794.77     32.46 o
  -9   5   4      384.46      386.53      8.19 o
  -8   5   4      103.80       99.05      4.40 o
  -7   5   4      161.48      147.45      5.07 o
  -6   5   4       43.88       30.91      2.53 o
  -5   5   4     6813.32     7075.29     77.47 o
  -4   5   4      844.22      910.14     12.35 o
  -3   5   4     1714.63     1718.47     14.65 o
  -2   5   4     5489.23     5761.72     46.53 o
  -1   5   4     6113.10     6240.21     54.01 o
   0   5   4       92.71       52.22      2.10 o
   1   5   4     1580.38     1753.54     28.17 o
   2   5   4       17.51       19.75      1.40 o
   3   5   4      523.88      525.28      9.41 o
   4   5   4      899.03      852.09     11.17 o
   5   5   4        1.11        0.77      1.19 o
   6   5   4     1133.70     1298.56     24.36 o
   7   5   4     1426.45     1344.56     17.28 o
   8   5   4     1653.28     1714.30     22.23 o
   9   5   4      187.73      184.79      5.50 o
  10   5   4      653.54      653.97     14.47 o
  11   5   4      427.46      460.84     10.15 o
  12   5   4       20.56       18.98      2.45 o
  13   5   4       61.59       59.35      4.96 o
 -13   6   4      137.74      124.97      8.96 o
 -12   6   4      567.34      581.83     13.16 o
 -11   6   4        5.21        8.63      1.49 o
 -10   6   4      226.56      217.83      6.91 o
  -9   6   4       82.49       78.62      5.24 o
  -8   6   4      565.90      609.36     12.51 o
  -7   6   4      350.08      310.25      7.34 o
  -6   6   4     1791.84     1915.26     30.54 o
  -5   6   4       79.54       66.64      4.53 o
  -4   6   4       11.51       18.64      1.51 o
  -3   6   4      890.23      886.37     11.57 o
  -2   6   4       17.70        7.15      0.90 o
  -1   6   4     7091.69     7205.06     77.96 o
   0   6   4       43.58       63.78      2.25 o
   1   6   4       99.27      104.98      2.20 o
   2   6   4      607.23      544.96      8.31 o
   3   6   4      296.76      259.28      3.76 o
   4   6   4      125.96      109.79      3.72 o
   5   6   4        0.07        0.03      1.51 o
   6   6   4     1001.63     1017.42     20.13 o
   7   6   4       83.75       86.17      5.17 o
   8   6   4     2610.38     2789.30     41.23 o
   9   6   4      263.82      237.51      7.51 o
  10   6   4       37.13       30.64      2.59 o
  11   6   4      471.45      516.55     10.28 o
  12   6   4       46.51       40.83      3.75 o
 -13   7   4       43.08       35.57      3.44 o
 -12   7   4        6.52        5.74      1.88 o
 -11   7   4      464.33      448.97     10.12 o
 -10   7   4        5.08        9.32      2.00 o
  -9   7   4       87.49       74.06      5.26 o
  -8   7   4      477.25      526.23     12.24 o
  -7   7   4      100.40      107.15      4.94 o
  -6   7   4      177.58      153.31      4.75 o
  -5   7   4      254.35      278.94      4.98 o
  -4   7   4      312.48      341.72      6.96 o
  -3   7   4       36.86       26.86      2.12 o
  -2   7   4     7444.90     7208.21     85.95 o
  -1   7   4      219.51      217.11      4.72 o
   0   7   4      269.21      267.43      3.63 o
   1   7   4      375.11      394.58     10.61 o
   2   7   4       39.77       56.37      3.62 o
   3   7   4      893.89      790.61     14.31 o
   4   7   4       68.81       67.82      2.85 o
   5   7   4      546.30      554.37     11.13 o
   6   7   4      328.00      347.73      7.81 o
   7   7   4     2973.30     3026.44     54.20 o
   8   7   4     2341.18     2368.79     32.84 o
   9   7   4      119.16      132.39      5.01 o
  10   7   4        0.05        3.85      1.96 o
  11   7   4        8.48       11.82      2.29 o
  12   7   4      345.95      384.75     15.16 o
 -12   8   4      124.57      113.86      7.06 o
 -11   8   4       19.55       23.78      2.82 o
 -10   8   4      102.46      102.02      7.25 o
  -9   8   4       28.54       32.98      2.76 o
  -8   8   4     1783.52     1841.05     27.09 o
  -7   8   4     1031.65     1036.51     20.15 o
  -6   8   4        0.30        1.09      1.83 o
  -5   8   4     1329.71     1309.76     25.26 o
  -4   8   4     2450.76     2358.56     32.66 o
  -3   8   4        0.18        3.33      1.25 o
  -2   8   4       15.93       21.34      1.54 o
  -1   8   4        9.72        9.50      1.17 o
   0   8   4      488.87      466.86      7.41 o
   1   8   4      345.77      364.55      8.24 o
   2   8   4     1710.52     1553.61     24.20 o
   3   8   4      124.03      147.21      6.42 o
   4   8   4      913.12      955.50     18.05 o
   5   8   4      168.81      157.81      5.29 o
   6   8   4       10.01        9.62      1.92 o
   7   8   4     1093.94     1103.18     21.33 o
   8   8   4      414.61      426.14      9.00 o
   9   8   4      345.31      363.65      7.51 o
  10   8   4       25.37       23.39      2.42 o
  11   8   4       97.53       78.58      6.12 o
 -11   9   4      322.45      296.29     10.49 o
 -10   9   4       52.14       56.32      4.80 o
  -9   9   4       23.12       32.21      3.35 o
  -8   9   4      555.30      584.11     14.14 o
  -7   9   4       85.63       71.93      5.03 o
  -6   9   4       20.79       26.46      2.45 o
  -5   9   4      311.89      292.30      8.08 o
  -4   9   4      585.43      522.83     10.27 o
  -3   9   4      360.55      320.02      5.77 o
  -2   9   4      781.53      744.38     14.20 o
  -1   9   4      168.32      137.60      4.28 o
   0   9   4      322.35      365.99      7.07 o
   1   9   4     1385.51     1394.53     21.33 o
   2   9   4      783.46      785.32     16.77 o
   3   9   4      338.94      348.50     11.91 o
   4   9   4      318.01      280.95      8.94 o
   5   9   4      581.32      569.59     11.68 o
   6   9   4     2324.45     2442.25     36.81 o
   7   9   4      418.90      476.40     11.02 o
   8   9   4      236.02      252.54      7.00 o
   9   9   4      338.76      363.64     12.02 o
  10   9   4        0.87        2.97      1.76 o
 -11  10   4        0.44        4.54      2.19 o
 -10  10   4      102.72       96.42      7.95 o
  -9  10   4      304.77      309.29      7.35 o
  -8  10   4      352.34      350.11      9.15 o
  -7  10   4      263.31      267.85      8.47 o
  -6  10   4      102.69      106.73      7.51 o
  -5  10   4     1245.46     1249.08     35.37 o
  -4  10   4      125.55      136.77      6.45 o
  -3  10   4       44.06       66.20      4.16 o
  -2  10   4      800.72      711.63     13.16 o
  -1  10   4      557.59      535.03      7.00 o
   0  10   4      855.75      771.27     14.00 o
   1  10   4      335.93      302.81      7.74 o
   2  10   4      304.33      312.96      6.15 o
   3  10   4     1085.26     1105.67     21.51 o
   4  10   4      211.43      213.77      7.41 o
   5  10   4      866.17      877.68     16.28 o
   6  10   4      180.95      190.04      7.83 o
   7  10   4      144.33      131.45      6.17 o
   8  10   4        2.64        5.86      1.82 o
   9  10   4      123.15       97.27      8.24 o
  10  10   4      453.02      486.68     10.84 o
 -10  11   4       13.25       14.34      3.12 o
  -9  11   4       26.71       25.90      3.21 o
  -8  11   4       41.13       36.48      3.18 o
  -7  11   4      561.17      555.52     11.42 o
  -6  11   4      179.77      162.39     11.62 o
  -5  11   4      147.97      134.12      9.73 o
  -4  11   4        0.16        3.25      2.05 o
  -3  11   4        0.21        2.59      2.54 o
  -2  11   4        6.17        7.40      1.99 o
  -1  11   4       21.60        6.79      1.07 o
   0  11   4       57.15       55.65      3.69 o
   1  11   4      206.88      183.37     10.25 o
   2  11   4      517.60      531.50     14.88 o
   3  11   4      309.24      294.93      7.02 o
   4  11   4      141.49      123.38      8.49 o
   5  11   4       10.22        7.03      1.98 o
   6  11   4      542.41      552.81     12.76 o
   7  11   4      195.40      193.25      7.97 o
   8  11   4       26.23       27.04      2.71 o
  -8  12   4       23.16       26.78      3.17 o
  -7  12   4       33.01       25.85      2.85 o
  -6  12   4        4.13       10.16      1.90 o
  -5  12   4       57.91       48.93      3.75 o
  -4  12   4      740.21      777.11     20.40 o
  -3  12   4       59.10       53.95      4.30 o
  -2  12   4       98.56       98.50      7.15 o
  -1  12   4       15.91       16.17      1.92 o
   0  12   4      142.04      114.92      7.73 o
   1  12   4      263.99      251.38      8.04 o
   2  12   4       31.01       23.69      2.36 o
   3  12   4       24.82       22.12      2.42 o
   4  12   4      793.36      775.22     15.76 o
   5  12   4      679.49      762.30     14.76 o
   6  12   4       11.38       10.22      1.78 o
   7  12   4       73.19       54.67      4.78 o
  -7  13   4       47.02       30.57      4.05 o
  -6  13   4      460.21      537.37     16.89 o
  -5  13   4      352.76      386.81      9.42 o
  -4  13   4       35.07       32.88      3.25 o
  -3  13   4        9.72       15.43      2.19 o
  -2  13   4       97.46      108.26      7.68 o
  -1  13   4      456.15      446.95     15.92 o
   0  13   4       14.65        7.87      1.92 o
   1  13   4      740.71      833.19     17.10 o
   2  13   4       81.11       66.05      4.52 o
   3  13   4     1688.52     1896.70     29.06 o
   4  13   4      128.61      121.13      8.16 o
   5  13   4       29.61       27.25      2.53 o
   6  13   4       25.15       16.11      3.58 o
  -4  14   4       33.35       34.81      3.80 o
  -3  14   4        4.69        8.33      1.90 o
  -2  14   4       23.35       11.56      2.18 o
  -1  14   4      152.38      160.44      7.99 o
   0  14   4       12.13       13.41      1.98 o
   1  14   4       53.86       44.92      4.04 o
   2  14   4        0.23        4.43      2.15 o
   3  14   4      111.57      103.97      8.82 o
 -14   1   5      293.17      298.82      7.97 o
 -13   1   5       55.38       51.61      3.38 o
 -12   1   5       97.80      117.90      7.85 o
 -11   1   5      423.98      416.68     10.76 o
 -10   1   5        5.76        4.75      1.27 o
  -9   1   5       43.41       55.53      2.57 o
  -8   1   5      681.17      702.85     10.52 o
  -7   1   5     7171.99     7165.03     81.16 o
  -6   1   5    12786.96    13916.06    213.95 o
  -5   1   5      551.02      547.27      7.96 o
  -4   1   5      350.43      287.21      3.85 o
  -3   1   5     2444.94     2250.83     17.48 o
  -2   1   5     7934.72     7899.29     52.52 o
  -1   1   5      227.48      311.98      3.73 o
   0   1   5      100.86      111.46      2.83 o
   1   1   5       62.17       56.56      1.23 o
   2   1   5     2619.97     2650.45     27.46 o
   3   1   5    11558.09    11435.76     81.13 o
   4   1   5      492.13      486.07      6.18 o
   5   1   5     1549.01     1525.16     15.67 o
   6   1   5       47.79       47.45      2.24 o
   7   1   5     5288.89     5574.22     52.95 o
   8   1   5      197.91      181.38      4.21 o
   9   1   5      358.57      346.79      8.42 o
  10   1   5      160.81      147.63      5.37 o
  11   1   5       32.10       31.85      2.55 o
  12   1   5      543.03      547.66     13.80 o
  13   1   5        0.99        5.23      1.74 o
 -14   2   5      109.11       86.43      7.07 o
 -13   2   5       22.68       22.94      2.53 o
 -12   2   5        1.52        3.76      1.83 o
 -11   2   5      169.77      197.89      9.94 o
 -10   2   5      434.00      443.17      6.57 o
  -9   2   5     1709.17     1700.34     22.31 o
  -8   2   5      165.72      202.07      4.44 o
  -7   2   5      817.16      756.61     13.44 o
  -6   2   5       50.20       44.34      2.19 o
  -5   2   5      618.91      654.41      8.27 o
  -4   2   5     1156.02     1093.60     11.95 o
  -3   2   5     4256.10     4405.81     35.21 o
  -2   2   5       31.06       14.19      1.17 o
  -1   2   5     4400.00     4302.56     38.66 o
   0   2   5    18165.61    18836.87    774.13 o
   1   2   5     5472.25     5261.58     38.68 o
   2   2   5     2409.27     2453.39     20.93 o
   3   2   5      755.79      718.65     10.19 o
   4   2   5      887.46      858.94      8.98 o
   5   2   5     2815.11     2789.39     26.75 o
   6   2   5       23.11       24.70      1.17 o
   7   2   5      440.77      421.47      7.71 o
   8   2   5      246.10      203.00      5.47 o
   9   2   5     2610.83     2708.65     34.81 o
  10   2   5      513.35      534.20     11.90 o
  11   2   5        7.82        9.37      2.45 o
  12   2   5      163.89      171.93     11.75 o
  13   2   5       86.85       70.18      5.19 o
 -14   3   5       36.36       23.19      3.02 o
 -13   3   5      145.28      122.38      8.77 o
 -12   3   5       19.41       22.86      2.50 o
 -11   3   5      117.92      139.73      8.00 o
 -10   3   5     3946.14     4037.93     52.55 o
  -9   3   5     1349.94     1328.03     27.31 o
  -8   3   5      261.11      231.50      5.02 o
  -7   3   5     4588.25     4762.68     68.74 o
  -6   3   5      773.17      772.38     10.41 o
  -5   3   5      340.26      348.34      4.93 o
  -4   3   5     4246.36     4312.82     38.81 o
  -3   3   5      837.84      855.43      9.23 o
  -2   3   5     1080.43     1099.76     15.87 o
  -1   3   5      348.32      267.19     18.48 o
   0   3   5     3907.40     3930.17     33.76 o
   1   3   5     7995.05     8169.45     43.53 o
   2   3   5    10253.57    11044.87     88.82 o
   3   3   5     2691.79     2833.02     20.78 o
   4   3   5      365.06      352.58      4.98 o
   5   3   5     2949.31     3191.18     45.84 o
   6   3   5     1042.66     1101.38     17.24 o
   7   3   5      825.24      802.04     12.80 o
   8   3   5        1.04        3.05      1.54 o
   9   3   5      321.65      319.68      9.86 o
  10   3   5        6.13        6.90      1.44 o
  11   3   5      300.35      306.97      8.83 o
  12   3   5       52.68       47.31      3.48 o
  13   3   5        9.94       10.03      2.19 o
 -14   4   5      573.52      550.50     13.87 o
 -13   4   5     1543.94     1667.02     35.90 o
 -12   4   5      294.18      292.14      7.26 o
 -11   4   5      815.16      829.14     12.52 o
 -10   4   5      178.78      189.97      7.02 o
  -9   4   5      424.14      414.60      8.04 o
  -8   4   5      768.02      707.43     11.49 o
  -7   4   5       69.55       55.87      2.76 o
  -6   4   5        0.15        2.93      0.96 o
  -5   4   5       75.27       49.14      2.16 o
  -4   4   5    10708.84    11221.59     91.40 o
  -3   4   5       26.38       39.57      2.10 o
  -2   4   5     2811.46     2974.63     23.47 o
  -1   4   5     2377.97     2361.34     20.32 o
   0   4   5      869.44      774.60     14.62 o
   1   4   5     1393.16     1237.21     13.13 o
   2   4   5       24.29       11.46      1.07 o
   3   4   5      322.25      280.82      4.09 o
   4   4   5      101.41       93.81      2.72 o
   5   4   5     2880.75     2765.44     22.96 o
   6   4   5      142.95      140.73      3.00 o
   7   4   5      900.78      859.91     17.40 o
   8   4   5      239.82      187.51      5.92 o
   9   4   5        1.74        5.10      1.49 o
  10   4   5      650.55      645.40     16.95 o
  11   4   5       78.76       73.89      5.18 o
  12   4   5        2.53        1.82      2.16 o
  13   4   5       57.92       48.57      4.37 o
 -14   5   5      309.90      313.01     14.95 o
 -13   5   5       29.00       25.93      2.70 o
 -12   5   5       48.95       50.78      3.94 o
 -11   5   5       46.66       50.08      3.49 o
 -10   5   5      190.97      182.27      8.42 o
  -9   5   5      403.62      381.62      7.71 o
  -8   5   5        3.45        8.68      1.84 o
  -7   5   5        0.05        0.48      1.83 o
  -6   5   5     6140.62     6530.97     74.55 o
  -5   5   5      490.01      446.82      9.55 o
  -4   5   5     1577.37     1699.63     20.36 o
  -3   5   5       11.76        3.70      0.95 o
  -2   5   5      337.45      316.22      6.41 o
  -1   5   5     2629.65     2760.89     27.86 o
   0   5   5      313.87      255.93      6.50 o
   1   5   5      190.55      187.38      2.70 o
   2   5   5        5.95        9.20      0.92 o
   3   5   5     1016.43      918.32     12.08 o
   4   5   5     1055.65     1196.90     14.69 o
   5   5   5      438.38      376.84      6.02 o
   6   5   5     2853.85     2854.25     33.22 o
   7   5   5      143.16      119.97      3.74 o
   8   5   5      373.67      396.38      6.97 o
   9   5   5      163.07      143.66      6.37 o
  10   5   5       21.08       21.66      2.57 o
  11   5   5        3.72        8.15      2.30 o
  12   5   5      463.43      479.80     11.12 o
 -13   6   5        0.53        4.48      2.03 o
 -12   6   5        6.65        8.89      1.80 o
 -11   6   5       23.11       21.17      2.56 o
 -10   6   5      151.81      148.26      9.58 o
  -9   6   5      741.26      754.46     14.80 o
  -8   6   5      153.07      143.19      6.27 o
  -7   6   5       53.13       53.43      3.32 o
  -6   6   5      578.56      590.35     12.68 o
  -5   6   5     1753.81     1770.36     32.11 o
  -4   6   5       79.57       72.50      4.57 o
  -3   6   5      912.29      837.43     12.80 o
  -2   6   5      545.86      576.15      8.21 o
  -1   6   5      434.16      302.77      5.15 o
   0   6   5     1131.21     1041.50     16.19 o
   1   6   5        4.20        9.27      1.00 o
   2   6   5      298.00      304.04      4.70 o
   3   6   5     1153.57     1153.28     17.18 o
   4   6   5      859.33      843.78     13.23 o
   5   6   5        2.18        2.54      1.27 o
   6   6   5       35.44       43.34      3.55 o
   7   6   5       47.08       44.32      2.67 o
   8   6   5       12.15        9.34      1.61 o
   9   6   5        0.54        3.36      1.46 o
  10   6   5      506.19      493.02     10.22 o
  11   6   5       26.37       26.46      2.91 o
  12   6   5        0.51        6.26      2.08 o
 -13   7   5       66.84       68.13      4.83 o
 -12   7   5       52.18       49.38      4.25 o
 -11   7   5      150.87      167.04     10.60 o
 -10   7   5       20.37       19.81      2.08 o
  -9   7   5      988.73      994.75     19.87 o
  -8   7   5       21.63       12.38      1.79 o
  -7   7   5      533.96      547.27     10.30 o
  -6   7   5      625.75      683.69     14.82 o
  -5   7   5      868.70      865.35     13.91 o
  -4   7   5     1107.00     1056.40     17.78 o
  -3   7   5       16.90       14.57      1.26 o
  -2   7   5     5155.14     5099.13     76.31 o
  -1   7   5      288.11      304.35      5.79 o
   0   7   5     5074.43     5150.46     53.49 o
   1   7   5     4709.47     4816.04     65.38 o
   2   7   5      972.85      871.91     17.74 o
   3   7   5        0.64        0.69      1.42 o
   4   7   5       80.29       67.64      2.76 o
   5   7   5      320.72      305.40      6.34 o
   6   7   5      133.75      136.67      7.33 o
   7   7   5     1541.12     1515.69     22.22 o
   8   7   5     1031.14     1083.91     16.02 o
   9   7   5      217.88      257.06      5.05 o
  10   7   5       44.14       26.00      2.53 o
  11   7   5      169.93      159.12     12.38 o
 -12   8   5       22.53       15.03      1.83 o
 -11   8   5        0.12        4.61      2.66 o
 -10   8   5        8.15       12.22      2.49 o
  -9   8   5      172.71      140.53      6.34 o
  -8   8   5       73.31       83.29      5.61 o
  -7   8   5     1221.49     1304.99     26.70 o
  -6   8   5       11.95        7.53      1.80 o
  -5   8   5     2796.64     2700.56     45.20 o
  -4   8   5     1419.27     1446.60     20.60 o
  -3   8   5        1.77        3.04      1.38 o
  -2   8   5       34.22       34.36      2.45 o
  -1   8   5       28.00       27.04      1.97 o
   0   8   5      303.57      236.71      6.49 o
   1   8   5      807.15      781.35     21.36 o
   2   8   5      233.56      238.78      6.77 o
   3   8   5      198.72      189.54      4.32 o
   4   8   5     1645.14     1718.22     36.81 o
   5   8   5       21.59       26.35      2.05 o
   6   8   5        6.74        9.26      1.72 o
   7   8   5      131.47      126.76      6.31 o
   8   8   5        0.62        2.49      1.32 o
   9   8   5      118.79      106.16      7.56 o
  10   8   5       76.97       70.08      5.46 o
  11   8   5      432.96      470.73     11.16 o
 -11   9   5      270.19      292.62     17.22 o
 -10   9   5       15.85       15.58      2.45 o
  -9   9   5        6.11        6.10      1.63 o
  -8   9   5     1353.53     1394.87     30.77 o
  -7   9   5      349.19      364.37      9.61 o
  -6   9   5       80.73       74.13      4.49 o
  -5   9   5       81.02       85.77      5.39 o
  -4   9   5      475.17      419.08      7.72 o
  -3   9   5      661.19      586.91     10.14 o
  -2   9   5      516.23      479.88      8.48 o
  -1   9   5     1170.46     1150.97     23.82 o
   0   9   5       51.99       48.72      3.39 o
   1   9   5     3578.22     3574.87     40.95 o
   2   9   5     5146.80     5246.39     86.51 o
   3   9   5     1538.05     1542.18     34.17 o
   4   9   5     1539.65     1479.17     31.82 o
   5   9   5        2.85        6.75      2.37 o
   6   9   5      485.67      496.33     11.51 o
   7   9   5       11.68       12.69      2.04 o
   8   9   5      464.70      498.56     11.00 o
   9   9   5      429.07      439.72     13.71 o
  10   9   5      115.78      113.71      8.86 o
 -11  10   5       46.27       42.94      4.52 o
 -10  10   5        5.37        6.41      1.71 o
  -9  10   5      676.20      709.11     22.70 o
  -8  10   5      608.31      641.39     12.09 o
  -7  10   5      927.62     1005.88     30.70 o
  -6  10   5      225.72      224.05      7.95 o
  -5  10   5      164.24      163.91      5.62 o
  -4  10   5      950.47      938.11     18.55 o
  -3  10   5       67.65       64.23      4.06 o
  -2  10   5       26.10       13.42      1.45 o
  -1  10   5      124.33      103.39      4.46 o
   0  10   5     2940.19     2756.21     38.17 o
   1  10   5     3467.33     3697.90     58.02 o
   2  10   5      428.89      439.34     10.75 o
   3  10   5      604.88      585.54     12.90 o
   4  10   5       17.98       16.24      2.18 o
   5  10   5       26.28       24.00      2.63 o
   6  10   5      470.31      486.57     13.15 o
   7  10   5        2.80        4.37      2.54 o
   8  10   5       77.45       67.04      5.35 o
   9  10   5       12.79        6.76      1.75 o
  -9  11   5        9.15        8.20      2.18 o
  -8  11   5      516.50      543.03     11.49 o
  -7  11   5      149.90      149.98      7.29 o
  -6  11   5      109.56      120.08      8.05 o
  -5  11   5      116.20      102.27      7.36 o
  -4  11   5     1050.85      921.42     35.30 o
  -3  11   5      311.94      314.74     10.59 o
  -2  11   5        2.16        2.92      2.14 o
  -1  11   5     1013.77      955.54     15.42 o
   0  11   5      686.49      685.75     16.27 o
   1  11   5     1099.04     1074.60     16.12 o
   2  11   5     1648.71     1787.06     27.97 o
   3  11   5      111.62      113.32      8.01 o
   4  11   5      154.68      167.77      8.61 o
   5  11   5       94.79       91.73      6.31 o
   6  11   5      375.24      360.18      9.78 o
   7  11   5        0.65        6.54      1.71 o
   8  11   5      285.81      288.64      9.07 o
  -8  12   5       26.01       20.35      2.60 o
  -7  12   5      111.58       98.24      7.51 o
  -6  12   5       70.20       62.82      4.50 o
  -5  12   5      642.63      679.02     18.07 o
  -4  12   5      273.91      265.18      5.56 o
  -3  12   5      348.86      335.88     11.28 o
  -2  12   5       91.55       67.20      4.69 o
  -1  12   5      510.67      485.03     10.59 o
   0  12   5      269.52      259.62      4.89 o
   1  12   5        0.09        5.23      1.47 o
   2  12   5      493.95      503.55     11.54 o
   3  12   5       84.02       81.08      5.97 o
   4  12   5      654.36      721.61     18.70 o
   5  12   5      170.05      163.13      8.61 o
   6  12   5      234.85      241.92     11.83 o
   7  12   5        1.13        5.55      1.35 o
  -6  13   5       11.73       10.83      2.33 o
  -5  13   5      547.80      550.67     12.00 o
  -4  13   5      105.30      101.64      9.39 o
  -3  13   5       19.43       10.42      2.42 o
  -2  13   5        0.39        2.98      2.60 o
  -1  13   5        9.13        6.65      1.75 o
   0  13   5      192.17      214.91      8.98 o
   1  13   5       33.23       36.78      3.17 o
   2  13   5       47.36       39.21      3.19 o
   3  13   5      381.99      393.38      7.11 o
   4  13   5      206.89      213.42      9.43 o
   5  13   5      120.86      111.93      9.38 o
  -4  14   5      214.75      255.29      8.98 o
  -3  14   5        0.43        5.56      1.92 o
  -2  14   5      768.77      885.63     21.16 o
  -1  14   5      472.28      485.73     11.58 o
   0  14   5       66.08       60.66      5.36 o
   1  14   5        0.26        3.36      1.77 o
   2  14   5       20.91       11.88      2.50 o
   3  14   5      909.06      926.09    112.32 o
 -15   0   6        7.50       10.80      2.95 o
 -14   0   6      267.36      328.17     13.40 o
 -13   0   6       49.20       48.25      5.59 o
 -12   0   6     1178.43     1237.42     28.36 o
 -11   0   6       16.13       14.22      2.21 o
 -10   0   6      249.22      221.82      6.95 o
  -9   0   6     1125.69     1133.98     30.60 o
  -8   0   6     1840.96     1863.05     42.68 o
  -7   0   6     6916.71     7071.95     70.15 o
  -6   0   6     1909.16     2145.94     20.49 o
  -5   0   6      110.56      182.79      4.42 o
  -4   0   6       73.25       32.10      3.12 o
  -3   0   6      508.05      446.15      6.41 o
  -2   0   6      938.01      903.80     11.03 o
   0   0   6     6048.07     6486.59    132.27 o
   1   0   6    11504.92    12615.00    280.53 o
   2   0   6      167.26      173.58      2.65 o
   3   0   6      222.75      249.68      5.32 o
   4   0   6      246.29      177.19      3.10 o
   5   0   6      136.84      136.27      5.17 o
   6   0   6      225.51      228.25      5.36 o
   7   0   6      588.55      594.72     16.56 o
   8   0   6     1776.32     1886.43     50.83 o
   9   0   6     2887.28     3190.00     56.10 o
  10   0   6        0.52        4.65      2.89 o
  11   0   6      159.54      170.94     15.64 o
  12   0   6      585.34      618.83     34.59 o
  13   0   6      428.44      411.64     13.13 o
 -15   1   6      359.10      359.37      9.86 o
 -14   1   6       78.90       73.27      5.12 o
 -13   1   6      242.39      254.83      7.75 o
 -12   1   6      340.26      339.37      6.70 o
 -11   1   6        5.50        2.88      1.47 o
 -10   1   6      499.91      461.01      8.26 o
  -9   1   6       38.63       39.94      2.79 o
  -8   1   6      599.45      597.01     11.85 o
  -7   1   6     1699.77     1667.63     18.54 o
  -6   1   6      466.22      515.26      9.39 o
  -5   1   6      795.33      840.36      9.13 o
  -4   1   6      192.30      173.56      3.29 o
  -3   1   6     6339.57     6763.65     43.21 o
  -2   1   6      184.56      208.19      2.61 o
  -1   1   6      189.30      216.75      2.42 o
   0   1   6     3682.78     3861.03     31.35 o
   1   1   6      229.18      229.25      2.67 o
   2   1   6     9305.79     9904.54     86.44 o
   3   1   6     2300.00     2445.62     35.01 o
   4   1   6      171.29      166.89      2.78 o
   5   1   6      924.96      918.60     11.22 o
   6   1   6      609.09      601.91      8.65 o
   7   1   6       56.86       55.53      3.64 o
   8   1   6       12.81       12.13      1.90 o
   9   1   6       47.21       34.59      2.60 o
  10   1   6      965.75      929.96     15.37 o
  11   1   6        9.91       14.08      2.30 o
  12   1   6       23.14       21.48      2.17 o
  13   1   6        1.88        4.64      1.77 o
 -14   2   6       30.12       16.70      2.64 o
 -13   2   6       14.77       13.93      1.85 o
 -12   2   6       83.68       86.46      5.12 o
 -11   2   6        0.07        2.07      1.65 o
 -10   2   6      836.81      834.69     12.93 o
  -9   2   6        4.40        4.32      1.15 o
  -8   2   6      406.32      380.35      6.18 o
  -7   2   6      933.66      927.81     15.96 o
  -6   2   6      591.52      499.36      7.27 o
  -5   2   6       20.23       38.23      2.25 o
  -4   2   6     2415.55     2528.13     18.17 o
  -3   2   6      615.71      665.07      6.80 o
  -2   2   6      240.98      204.06      2.57 o
  -1   2   6     7941.72     7903.59     38.34 o
   0   2   6     2620.34     2592.32     17.54 o
   1   2   6      110.34       85.20      1.34 o
   2   2   6     1212.69     1302.97     13.01 o
   3   2   6      278.10      257.42      3.86 o
   4   2   6      370.81      531.02      8.00 o
   5   2   6     1033.89     1044.66      7.43 o
   6   2   6       51.46       48.96      2.13 o
   7   2   6      976.62     1068.70     19.13 o
   8   2   6      172.48      165.06      5.82 o
   9   2   6     1503.72     1635.19     20.85 o
  10   2   6        4.70        6.84      1.92 o
  11   2   6       46.17       48.59      4.32 o
  12   2   6      136.49      124.45      8.45 o
  13   2   6      105.70       78.29      6.66 o
 -14   3   6       13.30        9.58      2.84 o
 -13   3   6       38.62       40.50      3.41 o
 -12   3   6      719.31      757.03     15.04 o
 -11   3   6        5.71        8.24      2.44 o
 -10   3   6      118.41      110.93      3.93 o
  -9   3   6     1067.09     1181.23     22.77 o
  -8   3   6      409.41      377.56      6.31 o
  -7   3   6     2724.77     2695.14     34.82 o
  -6   3   6       11.35        2.66      0.83 o
  -5   3   6      229.40      183.63      2.22 o
  -4   3   6     1520.27     1540.99     22.56 o
  -3   3   6     3738.93     3779.51     36.09 o
  -2   3   6       57.59       64.09      2.48 o
  -1   3   6     5895.70     6508.37     49.88 o
   0   3   6      343.94      330.63      4.29 o
   1   3   6     1620.87     1489.19     20.20 o
   2   3   6      593.84      455.74      5.19 o
   3   3   6      288.39      245.90      3.24 o
   4   3   6      780.31      838.42      9.08 o
   5   3   6     1103.88     1136.85     15.30 o
   6   3   6     4617.98     4612.03     76.33 o
   7   3   6      820.01      818.28     16.60 o
   8   3   6     1521.54     1574.83     19.17 o
   9   3   6       96.14       97.90      5.13 o
  10   3   6      311.50      284.57      6.01 o
  11   3   6       66.70       71.23      5.22 o
  12   3   6      174.97      164.60     12.36 o
  13   3   6       41.76       32.23      3.30 o
 -14   4   6      114.28       88.93      7.29 o
 -13   4   6        0.62        4.37      1.88 o
 -12   4   6       37.42       31.55      2.72 o
 -11   4   6      382.75      352.04     10.66 o
 -10   4   6       12.54       10.42      1.86 o
  -9   4   6       84.81       67.96      4.18 o
  -8   4   6      328.57      317.55      7.89 o
  -7   4   6     1348.75     1399.73     24.23 o
  -6   4   6        9.92       12.22      1.08 o
  -5   4   6      126.72      107.82      2.46 o
  -4   4   6      269.48      290.14      4.08 o
  -3   4   6     1025.98     1120.06     15.41 o
  -2   4   6     2358.74     2171.96     19.83 o
  -1   4   6      152.47       94.72      2.14 o
   0   4   6      575.54      560.10      8.93 o
   1   4   6      137.40      129.79      3.13 o
   2   4   6     1156.89     1169.45     16.04 o
   3   4   6     2174.85     2430.34     24.53 o
   4   4   6     2088.84     2342.02     27.01 o
   5   4   6        0.47        3.70      0.90 o
   6   4   6       72.11       65.98      3.00 o
   7   4   6        5.58        3.25      1.48 o
   8   4   6      167.60      167.08      5.70 o
   9   4   6        3.18        2.49      1.43 o
  10   4   6      263.70      274.72      8.07 o
  11   4   6      483.09      474.81     12.48 o
  12   4   6       13.12       17.11      2.24 o
 -14   5   6       95.77       89.52      7.69 o
 -13   5   6      166.06      174.47     10.53 o
 -12   5   6       47.19       50.08      3.57 o
 -11   5   6       70.62       67.81      4.90 o
 -10   5   6        3.67        5.33      1.90 o
  -9   5   6      445.23      416.96      8.55 o
  -8   5   6     1348.59     1496.52     28.91 o
  -7   5   6      744.20      712.73     12.49 o
  -6   5   6     1056.88     1045.02     20.22 o
  -5   5   6      194.32      190.62      3.40 o
  -4   5   6     5354.01     5425.74     59.31 o
  -3   5   6     1087.94     1032.19     11.25 o
  -2   5   6      209.34      186.24      2.69 o
  -1   5   6      593.08      546.59      7.80 o
   0   5   6        6.96        5.52      0.85 o
   1   5   6      883.03      834.89     12.25 o
   2   5   6      291.46      222.88      5.42 o
   3   5   6      893.79      962.46     13.90 o
   4   5   6      337.44      322.63      4.87 o
   5   5   6      162.88      124.45      3.72 o
   6   5   6      628.67      635.04      9.96 o
   7   5   6       49.13       50.53      3.03 o
   8   5   6      389.64      380.84      7.22 o
   9   5   6       34.16       29.27      2.75 o
  10   5   6      436.73      447.26     12.11 o
  11   5   6        2.85        2.95      2.04 o
  12   5   6        0.20        3.67      2.34 o
 -13   6   6        0.36        3.02      1.81 o
 -12   6   6        5.18        7.87      1.93 o
 -11   6   6      667.29      728.05     11.85 o
 -10   6   6      878.12      950.74     16.52 o
  -9   6   6      280.60      294.85      6.43 o
  -8   6   6        0.36        2.29      1.31 o
  -7   6   6      110.64      107.43      4.38 o
  -6   6   6       56.22       51.15      3.59 o
  -5   6   6       35.39       24.53      2.14 o
  -4   6   6     3846.55     4107.54     61.21 o
  -3   6   6        5.83        6.31      0.87 o
  -2   6   6     1019.63     1021.21     15.34 o
  -1   6   6     1646.33     1617.22     15.71 o
   0   6   6      474.08      456.26      7.52 o
   1   6   6      457.48      444.25      6.89 o
   2   6   6      230.91      184.40      4.00 o
   3   6   6      210.22      197.39      4.41 o
   4   6   6     1866.76     1952.87     22.85 o
   5   6   6     1946.52     2187.90     35.06 o
   6   6   6     1312.25     1260.95     21.46 o
   7   6   6      218.69      190.10      6.52 o
   8   6   6      119.04       95.60      5.43 o
   9   6   6       20.38       16.52      2.37 o
  10   6   6       11.30       10.27      2.09 o
  11   6   6      310.21      318.12      9.23 o
  12   6   6       46.94       37.88      3.93 o
 -13   7   6       65.14       48.65      4.09 o
 -12   7   6      122.64      104.56      8.02 o
 -11   7   6       57.35       58.87      4.06 o
 -10   7   6       99.85       90.72      6.06 o
  -9   7   6      901.47      867.07     23.32 o
  -8   7   6      207.90      162.86     12.32 o
  -7   7   6        8.54        9.64      1.67 o
  -6   7   6      147.57      184.61      8.72 o
  -5   7   6     1844.69     1901.35     32.83 o
  -4   7   6      202.84      166.29      7.28 o
  -3   7   6        3.34        3.55      1.28 o
  -2   7   6      327.41      300.01      4.96 o
  -1   7   6      354.29      348.70      6.17 o
   0   7   6     1592.05     1500.98     21.54 o
   1   7   6      434.40      411.94     15.17 o
   2   7   6       43.88       41.34      2.49 o
   3   7   6      164.02      154.69      4.11 o
   4   7   6     3415.17     3286.69     44.62 o
   5   7   6     2664.03     2632.63     50.11 o
   6   7   6      143.50      163.15      5.03 o
   7   7   6      421.87      394.27      9.89 o
   8   7   6      158.90      153.08      4.83 o
   9   7   6      435.73      423.65      9.85 o
  10   7   6       33.60       32.82      2.96 o
  11   7   6      862.68      906.32     24.93 o
 -12   8   6      235.87      228.94      9.55 o
 -11   8   6     1330.10     1407.48     26.64 o
 -10   8   6      320.88      339.69      7.94 o
  -9   8   6      136.68      142.76      5.73 o
  -8   8   6       61.48       65.72      3.83 o
  -7   8   6      124.54      119.40      5.59 o
  -6   8   6      551.39      556.74     13.70 o
  -5   8   6     3077.15     2998.01     41.85 o
  -4   8   6      177.87      176.05      3.88 o
  -3   8   6      597.50      595.53     10.09 o
  -2   8   6     2813.42     2775.19     31.89 o
  -1   8   6     1502.96     1470.00     22.80 o
   0   8   6      316.14      267.43      7.05 o
   1   8   6       37.83       42.25      3.08 o
   2   8   6      321.23      293.67      6.11 o
   3   8   6      299.67      321.20      6.91 o
   4   8   6      173.78      133.34      7.54 o
   5   8   6       35.97       25.92      2.20 o
   6   8   6      111.37      109.46      3.61 o
   7   8   6       17.49       14.98      1.65 o
   8   8   6      434.29      441.03     10.92 o
   9   8   6      116.40       99.80      6.38 o
  10   8   6       27.84       26.11      2.66 o
  11   8   6       31.63       28.62      3.19 o
 -11   9   6      474.92      482.26     11.90 o
 -10   9   6       86.79       87.86      6.65 o
  -9   9   6      134.81      133.86     10.41 o
  -8   9   6        2.31        3.28      1.75 o
  -7   9   6        1.99        2.33      1.96 o
  -6   9   6      128.29      116.73      7.37 o
  -5   9   6      225.83      216.75      8.48 o
  -4   9   6      106.85      115.09      6.00 o
  -3   9   6      213.69      237.66      6.31 o
  -2   9   6     2025.17     2196.26     34.12 o
  -1   9   6     1822.08     1747.70     27.00 o
   0   9   6      937.72      980.11     24.32 o
   1   9   6      298.25      278.86      6.62 o
   2   9   6       73.49       68.38      3.93 o
   3   9   6      764.51      718.32     17.14 o
   4   9   6      163.48      156.28      8.71 o
   5   9   6       18.15       15.64      2.42 o
   6   9   6      953.91      980.25     18.06 o
   7   9   6      191.46      185.57      7.80 o
   8   9   6      177.35      157.83      7.69 o
   9   9   6       98.02       77.46      6.08 o
  10   9   6      182.47      180.73     11.02 o
 -11  10   6      109.89      108.76     16.98 o
 -10  10   6       24.13       29.28      2.57 o
  -9  10   6      285.95      301.40     16.36 o
  -8  10   6       56.52       56.79      4.01 o
  -7  10   6      333.72      315.75      9.20 o
  -6  10   6       39.04       44.81      3.27 o
  -5  10   6      323.47      315.50      7.09 o
  -4  10   6      958.01     1042.30     11.56 o
  -3  10   6       52.98       39.71      2.90 o
  -2  10   6      527.87      461.28     14.43 o
  -1  10   6        7.73        8.55      1.66 o
   0  10   6     1234.08     1272.95     27.17 o
   1  10   6      402.35      400.22      9.69 o
   2  10   6      645.05      663.18     12.04 o
   3  10   6     1128.33     1198.74     25.72 o
   4  10   6      493.65      477.81     11.25 o
   5  10   6      510.63      508.00     12.43 o
   6  10   6       54.82       41.59      3.16 o
   7  10   6      780.34      856.09     16.78 o
   8  10   6       64.27       53.47      4.33 o
   9  10   6      435.81      473.78     15.55 o
  -9  11   6      107.04       92.01      8.93 o
  -8  11   6        9.91       13.76      2.51 o
  -7  11   6       53.15       56.12      4.95 o
  -6  11   6      461.64      426.42      9.74 o
  -5  11   6       21.07       22.29      2.47 o
  -4  11   6       94.60       80.48      5.98 o
  -3  11   6     1113.22     1136.81     25.83 o
  -2  11   6      364.83      359.88     12.60 o
  -1  11   6        0.11        5.02      1.95 o
   0  11   6      810.84      859.31     14.73 o
   1  11   6       96.53       91.70      6.00 o
   2  11   6      250.02      232.40      7.75 o
   3  11   6        0.06        2.70      2.27 o
   4  11   6      156.51      161.41      8.10 o
   5  11   6      102.08       73.93      5.59 o
   6  11   6      124.87      117.91      9.88 o
   7  11   6      101.17       89.91      8.07 o
   8  11   6      215.92      179.99     14.81 o
  -8  12   6       66.66       47.23      4.61 o
  -7  12   6      162.65      171.67      9.12 o
  -6  12   6       53.69       44.73      3.47 o
  -5  12   6      340.84      353.93     10.04 o
  -4  12   6       21.64       30.33      2.89 o
  -3  12   6       22.95       21.90      2.88 o
  -2  12   6      174.55      154.44      8.17 o
  -1  12   6       58.38       55.29      3.87 o
   0  12   6       16.88       17.51      2.01 o
   1  12   6      997.86      931.04     17.27 o
   2  12   6     1133.10     1134.61     25.29 o
   3  12   6        8.86       10.84      1.75 o
   4  12   6      205.62      226.54      9.08 o
   5  12   6       27.83       25.10      2.49 o
   6  12   6      172.41      179.11      8.52 o
   7  12   6      115.50      101.94     10.35 o
  -6  13   6      390.70      406.68     17.15 o
  -5  13   6       10.14        7.52      2.15 o
  -4  13   6      798.96      898.62     17.26 o
  -3  13   6      228.47      278.02      9.62 o
  -2  13   6      483.86      529.65     18.93 o
  -1  13   6       62.70       61.59      4.46 o
   0  13   6     2345.86     2617.24     45.65 o
   1  13   6      151.46      134.33      8.80 o
   2  13   6       38.54       35.56      2.78 o
   3  13   6      150.04      134.35     10.13 o
   4  13   6      229.59      243.88      9.96 o
   5  13   6      299.82      346.30      7.61 o
  -4  14   6      210.07      224.09     51.18 o
  -3  14   6        5.31        5.78      1.77 o
  -2  14   6      197.21      213.93     10.08 o
  -1  14   6       16.59       15.09      2.46 o
   0  14   6        1.48        3.18      1.86 o
   1  14   6      109.92       77.40      7.52 o
   2  14   6       12.34        8.72      2.31 o
 -14   1   7      336.07      379.54      9.42 o
 -13   1   7      490.73      506.91     15.75 o
 -12   1   7       41.16       38.16      2.96 o
 -11   1   7      407.10      414.24      6.58 o
 -10   1   7     1431.66     1428.63     21.87 o
  -9   1   7     4075.09     4363.68     52.56 o
  -8   1   7      541.89      518.67      9.35 o
  -7   1   7       32.80       35.25      2.34 o
  -6   1   7      306.41      257.93      3.92 o
  -5   1   7     1933.87     1906.99     16.53 o
  -4   1   7    14487.79    15362.45    119.47 o
  -3   1   7       27.12       29.83      1.78 o
  -2   1   7     1901.44     2049.39     13.04 o
  -1   1   7     2952.18     3147.21     24.66 o
   0   1   7    17552.00    18375.78    336.89 o
   1   1   7     1385.23     1496.29     16.94 o
   2   1   7     3059.15     3443.67     24.93 o
   3   1   7      527.30      601.51      6.59 o
   4   1   7      950.25     1008.61     12.51 o
   5   1   7     3480.64     3341.69     33.90 o
   6   1   7       61.35       57.72      2.01 o
   7   1   7      129.98      137.19      6.48 o
   8   1   7        7.86        4.82      1.90 o
   9   1   7     1913.76     1969.86     31.40 o
  10   1   7      328.64      343.06      9.77 o
  11   1   7      572.81      557.40     10.64 o
  12   1   7      541.33      507.60      8.90 o
  13   1   7      220.86      223.43      8.30 o
 -14   2   7       67.20       61.66      5.07 o
 -13   2   7      354.69      385.10      9.84 o
 -12   2   7       18.81       18.66      2.01 o
 -11   2   7       39.10       36.44      2.41 o
 -10   2   7       39.53       44.87      3.12 o
  -9   2   7      311.84      317.27      7.90 o
  -8   2   7       10.09        6.25      1.37 o
  -7   2   7     2288.27     2417.13     47.22 o
  -6   2   7     5028.71     5022.73     65.58 o
  -5   2   7     5949.71     6396.03     42.45 o
  -4   2   7     3207.33     3215.28     27.21 o
  -3   2   7     1714.47     1677.67     16.54 o
  -2   2   7     5197.54     5218.64     42.27 o
  -1   2   7       75.84       61.05      1.11 o
   0   2   7      609.73      684.98      6.32 o
   1   2   7      569.14      576.84      6.03 o
   2   2   7    10876.47    11356.80     89.60 o
   3   2   7     2672.13     2730.86     18.55 o
   4   2   7     3653.41     3828.07     26.07 o
   5   2   7      474.10      529.62      9.24 o
   6   2   7       26.73       23.70      1.74 o
   7   2   7      974.21      975.84     15.51 o
   8   2   7      171.15      144.88      7.01 o
   9   2   7       60.84       52.87      2.64 o
  10   2   7      150.38      132.43      7.89 o
  11   2   7     1649.34     1834.52     40.17 o
  12   2   7     2598.37     2879.59     53.47 o
  13   2   7       25.42       23.25      2.54 o
 -14   3   7       60.48       60.34      4.89 o
 -13   3   7      764.47      829.49     16.06 o
 -12   3   7        0.02        3.28      1.88 o
 -11   3   7       23.60       17.51      1.96 o
 -10   3   7     1529.41     1583.95     24.06 o
  -9   3   7       85.59       83.16      4.20 o
  -8   3   7      382.48      371.16      7.04 o
  -7   3   7      311.71      327.40      5.99 o
  -6   3   7      177.87      187.21      3.89 o
  -5   3   7     2886.59     3104.16     31.79 o
  -4   3   7      473.71      460.99      5.81 o
  -3   3   7     3775.70     4053.72     35.38 o
  -2   3   7     1718.24     1898.89     18.01 o
  -1   3   7     8625.22     9364.99     76.73 o
   0   3   7      769.44      813.14     11.58 o
   1   3   7     1292.52     1539.14     15.00 o
   2   3   7      933.64     1081.72     14.41 o
   3   3   7     1091.92     1167.29     16.80 o
   4   3   7      424.27      405.25      5.39 o
   5   3   7      106.76      101.58      2.78 o
   6   3   7      611.66      697.43     14.25 o
   7   3   7      763.23      785.74     15.82 o
   8   3   7      599.36      611.58     12.87 o
   9   3   7        7.64        4.51      1.63 o
  10   3   7       38.30       44.28      3.45 o
  11   3   7       32.66       30.38      3.40 o
  12   3   7       29.51       29.53      2.66 o
 -14   4   7      100.65       91.39      6.91 o
 -13   4   7       76.74       68.68      5.32 o
 -12   4   7       75.41       66.96      4.11 o
 -11   4   7      469.74      457.85     10.66 o
 -10   4   7      398.13      381.88      7.52 o
  -9   4   7      457.48      429.11      8.35 o
  -8   4   7      236.32      240.33      5.48 o
  -7   4   7     1720.94     1800.42     29.92 o
  -6   4   7     3643.80     3735.79     48.87 o
  -5   4   7        5.97       21.06      1.19 o
  -4   4   7     1975.97     2198.48     20.58 o
  -3   4   7      954.60      911.93     11.69 o
  -2   4   7     1732.25     1758.31     28.57 o
  -1   4   7      382.82      386.97      4.19 o
   0   4   7        8.46       11.77      1.01 o
   1   4   7      117.56      138.88      2.19 o
   2   4   7      300.53      238.21      3.44 o
   3   4   7     4637.57     4600.92     53.17 o
   4   4   7      134.43      198.98      3.40 o
   5   4   7        0.40        1.19      0.95 o
   6   4   7      186.80      168.39      4.04 o
   7   4   7     2138.48     2249.60     32.93 o
   8   4   7      251.94      287.51      6.91 o
   9   4   7      190.00      197.03      5.20 o
  10   4   7       22.72       22.83      2.27 o
  11   4   7      484.91      458.81     16.43 o
  12   4   7      981.86     1045.84     27.50 o
 -14   5   7        4.44        3.92      2.10 o
 -13   5   7       56.90       61.11      4.35 o
 -12   5   7       58.33       56.99      4.18 o
 -11   5   7       73.08       65.33      4.47 o
 -10   5   7      210.18      205.65      8.38 o
  -9   5   7     3101.68     3216.09     54.93 o
  -8   5   7        4.06        4.24      1.20 o
  -7   5   7        2.55        3.13      1.41 o
  -6   5   7       82.24      101.26      4.82 o
  -5   5   7       73.36       80.51      3.17 o
  -4   5   7     6722.86     7067.96     70.05 o
  -3   5   7     1383.24     1508.64     10.84 o
  -2   5   7      251.82      263.04      3.86 o
  -1   5   7      139.77      127.19      2.14 o
   0   5   7      283.42      179.45      2.34 o
   1   5   7        6.32        6.20      0.75 o
   2   5   7       30.70       57.55      2.80 o
   3   5   7     1278.65     1182.84     18.56 o
   4   5   7      116.27       83.70      3.55 o
   5   5   7     2699.08     2884.37     35.90 o
   6   5   7       31.47       48.83      3.05 o
   7   5   7      210.21      201.27      6.85 o
   8   5   7      113.95       99.75      4.94 o
   9   5   7      665.02      725.81     13.75 o
  10   5   7      284.46      296.08      8.47 o
  11   5   7       49.76       40.15      2.98 o
  12   5   7       12.00        9.17      2.01 o
 -13   6   7       88.01       81.10      6.46 o
 -12   6   7        9.40       11.46      1.92 o
 -11   6   7        0.20        2.23      2.05 o
 -10   6   7      385.44      349.52      8.84 o
  -9   6   7        6.18        3.03      1.67 o
  -8   6   7      436.01      413.96      7.36 o
  -7   6   7      196.47      190.32      4.58 o
  -6   6   7      196.97      196.94      5.40 o
  -5   6   7      404.80      389.31      7.25 o
  -4   6   7       89.97       78.58      3.12 o
  -3   6   7       73.98       69.41      2.33 o
  -2   6   7        5.01        6.30      0.86 o
  -1   6   7      578.95      559.32      7.60 o
   0   6   7       93.82       88.75      2.43 o
   1   6   7      492.19      456.22      7.45 o
   2   6   7      405.04      375.29      6.43 o
   3   6   7      624.17      584.21     10.27 o
   4   6   7      333.19      306.19      6.14 o
   5   6   7      808.94      792.69     15.98 o
   6   6   7        2.17        1.38      1.26 o
   7   6   7      523.72      464.92      8.86 o
   8   6   7     2212.93     2237.69     32.38 o
   9   6   7       38.70       39.90      3.26 o
  10   6   7       19.48       17.44      2.44 o
  11   6   7      541.95      577.63     16.01 o
 -13   7   7       10.37       12.17      1.99 o
 -12   7   7      128.33      118.26      9.54 o
 -11   7   7        8.16        7.53      1.99 o
 -10   7   7      160.64      141.22      9.30 o
  -9   7   7      472.12      500.44     10.68 o
  -8   7   7     1684.21     1831.34     27.41 o
  -7   7   7       14.74       20.13      2.09 o
  -6   7   7      185.28      204.04      6.04 o
  -5   7   7     2884.10     2852.69     71.22 o
  -4   7   7      101.64       85.40      3.41 o
  -3   7   7     1715.38     1706.78     26.06 o
  -2   7   7      718.24      691.51     12.14 o
  -1   7   7      178.24      142.96      3.22 o
   0   7   7      118.53       85.09      2.78 o
   1   7   7      936.51      835.05     20.81 o
   2   7   7      527.90      524.14      8.72 o
   3   7   7       10.61        8.93      1.66 o
   4   7   7     2373.44     2328.41     33.45 o
   5   7   7     1015.72     1065.17     24.14 o
   6   7   7       20.43       20.55      2.04 o
   7   7   7       44.71       54.58      3.42 o
   8   7   7        0.04        1.90      1.80 o
   9   7   7      100.02       98.82      6.15 o
  10   7   7      595.08      587.43     16.44 o
  11   7   7       41.90       31.87      3.55 o
 -12   8   7       16.01       17.78      2.20 o
 -11   8   7       15.99       12.59      2.13 o
 -10   8   7       19.19       18.30      2.23 o
  -9   8   7      118.13      107.89      7.01 o
  -8   8   7      254.45      258.39      9.55 o
  -7   8   7      293.49      286.38      8.94 o
  -6   8   7      284.25      290.26      6.60 o
  -5   8   7      730.35      682.25     14.81 o
  -4   8   7       15.33       21.11      1.80 o
  -3   8   7      226.60      228.27      6.16 o
  -2   8   7      463.11      453.44      8.58 o
  -1   8   7        9.81        8.43      1.12 o
   0   8   7       14.16       14.84      1.65 o
   1   8   7      693.82      683.92     13.89 o
   2   8   7      360.88      362.62      8.53 o
   3   8   7        3.32        3.86      1.71 o
   4   8   7     2544.68     2748.48     50.49 o
   5   8   7      293.40      298.21      6.36 o
   6   8   7      743.16      786.60     20.01 o
   7   8   7        6.93        4.47      1.71 o
   8   8   7      196.94      198.04      9.10 o
   9   8   7      275.98      281.26      8.24 o
  10   8   7      163.92      132.84     10.48 o
 -11   9   7       55.23       43.94      3.62 o
 -10   9   7        3.93        8.23      1.96 o
  -9   9   7       31.29       33.19      2.69 o
  -8   9   7      297.97      289.75      5.75 o
  -7   9   7     1132.58     1156.86     25.49 o
  -6   9   7       27.24       22.72      2.66 o
  -5   9   7     1540.72     1557.73     25.23 o
  -4   9   7     1485.67     1494.98     30.86 o
  -3   9   7       35.70       39.95      2.88 o
  -2   9   7     3009.89     3060.94     48.80 o
  -1   9   7     1404.36     1359.47     16.09 o
   0   9   7      122.10      113.24      3.58 o
   1   9   7      214.05      190.45      8.88 o
   2   9   7      646.65      641.43     11.55 o
   3   9   7      232.20      237.72      6.16 o
   4   9   7      776.89      769.81     15.08 o
   5   9   7      974.94     1067.24     21.85 o
   6   9   7     1285.80     1283.16     23.61 o
   7   9   7       18.33       16.26      2.12 o
   8   9   7      236.44      232.88     10.51 o
   9   9   7      356.49      393.88      7.44 o
  10   9   7        0.35        4.44      2.10 o
 -10  10   7       62.39       53.56      4.93 o
  -9  10   7       14.95       13.99      2.42 o
  -8  10   7      488.29      493.33     13.12 o
  -7  10   7       28.35       34.01      3.51 o
  -6  10   7      124.22      108.30      8.75 o
  -5  10   7       15.62       15.43      2.22 o
  -4  10   7       76.36       77.40      5.72 o
  -3  10   7      214.61      192.17      6.57 o
  -2  10   7     2406.22     2290.64     63.41 o
  -1  10   7       91.42       76.43      4.92 o
   0  10   7       13.02       21.51      2.29 o
   1  10   7       30.36       29.45      2.21 o
   2  10   7       28.24       28.60      2.49 o
   3  10   7       17.34       11.72      2.33 o
   4  10   7       38.94       30.69      2.89 o
   5  10   7      107.24      100.61      7.77 o
   6  10   7       76.04       66.60      5.14 o
   7  10   7       50.06       49.81      4.11 o
   8  10   7       62.42       53.50      4.75 o
   9  10   7      159.32      155.67      9.63 o
  -9  11   7       69.60       60.56      6.17 o
  -8  11   7      152.08      140.58      9.72 o
  -7  11   7      703.63      731.14     23.26 o
  -6  11   7      840.28      823.91     18.89 o
  -5  11   7       27.65       19.53      2.59 o
  -4  11   7      185.43      162.36      6.13 o
  -3  11   7     1314.58     1369.25     30.66 o
  -2  11   7       28.36       21.87      2.43 o
  -1  11   7     2150.65     2224.51     34.80 o
   0  11   7      129.54      137.00      9.95 o
   1  11   7      118.69       97.80      6.04 o
   2  11   7       38.68       31.58      2.33 o
   3  11   7      236.73      241.15      9.01 o
   4  11   7        0.69        3.94      1.63 o
   5  11   7      116.29      109.42      7.61 o
   6  11   7      758.52      732.75     15.68 o
   7  11   7        2.95        5.81      2.02 o
   8  11   7      438.50      493.73     11.31 o
  -8  12   7       84.04       76.05      7.15 o
  -7  12   7      421.35      403.65     10.32 o
  -6  12   7       85.00       79.28      6.85 o
  -5  12   7      546.55      627.56     15.97 o
  -4  12   7      127.00      115.10      8.30 o
  -3  12   7      974.51      926.27     20.51 o
  -2  12   7      146.04      142.04      6.88 o
  -1  12   7      679.40      677.84     14.03 o
   0  12   7        4.31        9.95      2.14 o
   1  12   7      165.75      160.74     10.03 o
   2  12   7      538.08      547.95     11.99 o
   3  12   7      330.51      351.58      7.99 o
   4  12   7       35.05       33.38      2.92 o
   5  12   7        0.94        4.49      2.03 o
   6  12   7      112.57       81.86      7.38 o
  -6  13   7        3.84        6.86      2.27 o
  -5  13   7        4.54        3.47      1.93 o
  -4  13   7      264.19      261.75      8.03 o
  -3  13   7      371.15      397.58     13.67 o
  -2  13   7       50.47       34.01      3.30 o
  -1  13   7      367.14      389.78     12.42 o
   0  13   7      840.96      845.62     19.19 o
   1  13   7        8.90        7.70      2.02 o
   2  13   7       44.13       45.81      3.81 o
   3  13   7      141.04      114.24     10.02 o
   4  13   7      209.29      284.15     12.09 o
  -3  14   7       38.60       28.10      3.14 o
  -2  14   7      133.12      149.01      8.98 o
  -1  14   7      355.23      327.31      7.11 o
   0  14   7        2.43        1.24      1.67 o
   1  14   7      517.52      536.06     13.99 o
 -14   0   8       35.56       32.22      4.40 o
 -13   0   8       53.04       52.72      4.89 o
 -12   0   8     1451.00     1609.38     42.06 o
 -11   0   8        0.19        4.94      2.47 o
 -10   0   8     1074.24     1160.21     19.92 o
  -9   0   8     5350.21     5719.02     81.64 o
  -8   0   8      136.60      103.96      3.81 o
  -7   0   8        0.39        1.96      1.42 o
  -6   0   8     2360.88     2356.77     36.09 o
  -5   0   8     1007.96     1162.16     19.05 o
  -4   0   8     6918.15     7057.89     90.61 o
  -3   0   8     8160.57     8119.23     45.23 o
  -2   0   8       20.02       20.47      2.02 o
  -1   0   8     5628.25     6400.74     64.16 o
   0   0   8      650.69      676.49      9.65 o
   1   0   8     2830.22     2869.45     23.81 o
   2   0   8     4496.30     4766.59     37.84 o
   3   0   8     3353.77     3456.23     34.90 o
   4   0   8     1157.64     1150.15     10.69 o
   5   0   8     1362.85     1277.28     17.49 o
   6   0   8    11622.06    12208.78    102.81 o
   7   0   8      645.74      632.20     19.21 o
   8   0   8      276.04      239.73      8.54 o
   9   0   8      874.70      850.34     23.48 o
  10   0   8     1287.52     1249.43     50.38 o
  11   0   8       74.18       72.46      7.38 o
  12   0   8       47.61       36.44      4.26 o
 -14   1   8        0.54        4.51      1.92 o
 -13   1   8       98.13       89.39      5.33 o
 -12   1   8        0.22        0.21      2.58 o
 -11   1   8       20.15        9.50      1.44 o
 -10   1   8     4282.79     4381.07     45.79 o
  -9   1   8      442.50      396.63     12.40 o
  -8   1   8     1149.55     1229.85     18.77 o
  -7   1   8      369.33      370.89      6.48 o
  -6   1   8      736.80      730.31      9.62 o
  -5   1   8     1569.21     1712.48     17.63 o
  -4   1   8     1111.50     1226.96     12.36 o
  -3   1   8     1445.56     1403.30     14.54 o
  -2   1   8      224.02      257.43      3.29 o
  -1   1   8     8835.13     9372.72     69.86 o
   0   1   8     2517.80     2672.32     19.80 o
   1   1   8     1833.21     1975.87     12.30 o
   2   1   8     5346.88     5906.35     37.50 o
   3   1   8     1815.76     1908.50     19.61 o
   4   1   8        6.58       20.95      1.18 o
   5   1   8      369.28      300.91      3.95 o
   6   1   8      391.29      361.00      5.96 o
   7   1   8     2161.70     2212.79     42.24 o
   8   1   8      292.36      318.35      6.97 o
   9   1   8       53.85       47.79      3.33 o
  10   1   8       10.37       12.72      2.03 o
  11   1   8        5.87        5.46      1.76 o
  12   1   8      385.92      396.39      7.59 o
 -14   2   8        2.66        1.42      2.02 o
 -13   2   8       53.42       51.98      3.65 o
 -12   2   8        5.85        8.00      1.57 o
 -11   2   8      354.96      329.33      4.91 o
 -10   2   8      980.98     1001.27     17.57 o
  -9   2   8        4.70        2.57      2.06 o
  -8   2   8     1124.38     1156.38     20.48 o
  -7   2   8      142.18      147.35      3.50 o
  -6   2   8      249.73      248.45      4.26 o
  -5   2   8      112.43      137.28      2.93 o
  -4   2   8     3005.78     3221.95     20.80 o
  -3   2   8     2881.89     2869.93     17.88 o
  -2   2   8       80.18       97.80      2.38 o
  -1   2   8     2613.63     2772.60     25.00 o
   0   2   8     2976.25     3347.03     21.98 o
   1   2   8       69.40       30.93      1.55 o
   2   2   8     1557.68     1825.20     19.41 o
   3   2   8      994.49     1011.13     11.59 o
   4   2   8      747.60      839.33     13.01 o
   5   2   8      283.06      293.49      5.29 o
   6   2   8     1971.82     1972.99     32.11 o
   7   2   8       42.40       35.61      2.26 o
   8   2   8      390.43      398.34      8.03 o
   9   2   8       32.07       34.19      2.85 o
  10   2   8      104.65       97.59      6.38 o
  11   2   8       84.65       81.89      5.47 o
  12   2   8        8.04        7.76      2.29 o
 -14   3   8      118.95      122.62      8.53 o
 -13   3   8       75.28       68.61      4.90 o
 -12   3   8      442.97      443.50     11.36 o
 -11   3   8      325.30      350.85      8.95 o
 -10   3   8     2020.80     2138.28     41.40 o
  -9   3   8       58.93       52.80      3.29 o
  -8   3   8       62.78       51.40      3.21 o
  -7   3   8       73.44       49.19      3.11 o
  -6   3   8     3297.11     3341.16     39.50 o
  -5   3   8       10.05       33.07      1.92 o
  -4   3   8      239.86      208.31      2.58 o
  -3   3   8      528.74      437.83      9.55 o
  -2   3   8      447.93      574.08      6.34 o
  -1   3   8     8714.14     9022.12     77.51 o
   0   3   8        8.91        9.23      0.82 o
   1   3   8        4.39       14.28      0.95 o
   2   3   8       87.78      112.10      2.05 o
   3   3   8     2592.54     2544.05     21.75 o
   4   3   8     1730.76     1599.51     18.76 o
   5   3   8      187.80      162.42      3.60 o
   6   3   8      639.16      562.04      9.48 o
   7   3   8      504.85      461.13     10.10 o
   8   3   8      480.25      536.24      8.48 o
   9   3   8       27.94       15.25      1.73 o
  10   3   8      115.04      109.22      7.10 o
  11   3   8      243.65      235.74     10.87 o
  12   3   8      280.86      286.09      8.84 o
 -14   4   8       13.51       10.68      2.17 o
 -13   4   8        6.72        8.66      1.78 o
 -12   4   8       33.60       29.04      2.76 o
 -11   4   8        0.62        0.62      2.05 o
 -10   4   8      128.63      136.55      7.00 o
  -9   4   8        4.22        2.45      1.85 o
  -8   4   8       43.74       38.35      3.03 o
  -7   4   8       32.85       32.25      2.76 o
  -6   4   8      624.60      694.56     11.10 o
  -5   4   8     1683.26     1735.96     17.92 o
  -4   4   8      711.15      603.21      8.11 o
  -3   4   8      410.93      377.88      5.04 o
  -2   4   8        3.83        3.07      0.80 o
  -1   4   8      826.81      881.27      9.70 o
   0   4   8     1740.32     2076.78     22.36 o
   1   4   8     1370.10     1533.83     12.69 o
   2   4   8        2.09        2.61      0.60 o
   3   4   8     2236.68     2399.24     27.41 o
   4   4   8      163.22      128.96      3.12 o
   5   4   8        0.74        1.70      0.85 o
   6   4   8      251.54      272.80      5.56 o
   7   4   8        0.45        1.90      1.47 o
   8   4   8      159.58      137.44      4.28 o
   9   4   8       50.12       65.04      4.19 o
  10   4   8      201.83      238.82      8.96 o
  11   4   8        3.84        8.77      2.00 o
  12   4   8      201.13      169.75     11.91 o
 -14   5   8        3.54        7.41      1.98 o
 -13   5   8        1.04        3.92      2.16 o
 -12   5   8        6.01        5.63      2.12 o
 -11   5   8      123.07      119.96      7.98 o
 -10   5   8      541.93      577.75     12.01 o
  -9   5   8       24.13       25.14      2.53 o
  -8   5   8      250.67      265.59      5.95 o
  -7   5   8      363.50      367.81      7.78 o
  -6   5   8      794.23      804.74     14.69 o
  -5   5   8     1378.47     1448.03     13.30 o
  -4   5   8       10.86       18.55      1.27 o
  -3   5   8      135.32      128.44      2.61 o
  -2   5   8       40.91       29.01      1.54 o
  -1   5   8      598.81      504.78      6.62 o
   0   5   8        0.16        4.01      0.56 o
   1   5   8      246.44      273.46      4.28 o
   2   5   8     1136.25     1269.50     12.96 o
   3   5   8     1338.35     1382.14     24.09 o
   4   5   8      615.76      613.21      9.89 o
   5   5   8        3.45        6.22      1.56 o
   6   5   8      132.11      126.42      3.63 o
   7   5   8        1.20        2.20      1.24 o
   8   5   8      812.08      877.63     17.32 o
   9   5   8      263.76      292.92      5.64 o
  10   5   8       33.86       30.64      3.18 o
  11   5   8       21.50       19.10      2.20 o
  12   5   8       30.75       27.76      3.51 o
 -13   6   8       57.94       50.57      4.26 o
 -12   6   8       57.25       65.07      4.65 o
 -11   6   8       11.29       14.49      2.01 o
 -10   6   8      720.40      772.81     11.32 o
  -9   6   8      422.77      407.77      7.85 o
  -8   6   8      296.52      311.62      7.15 o
  -7   6   8      332.33      322.32      5.81 o
  -6   6   8       63.42       64.98      2.98 o
  -5   6   8      880.11      843.12     14.13 o
  -4   6   8      153.02      141.94      2.73 o
  -3   6   8      904.47      848.37     12.32 o
  -2   6   8       25.81       34.31      1.92 o
  -1   6   8      966.12      933.91     11.90 o
   0   6   8      114.56      114.69      2.91 o
   1   6   8     3719.98     3882.24     35.69 o
   2   6   8      451.04      430.84      8.85 o
   3   6   8     2420.93     2457.75     41.66 o
   4   6   8     1763.35     1766.83     22.00 o
   5   6   8       39.26       42.19      2.56 o
   6   6   8       29.75       21.74      2.03 o
   7   6   8       90.41       99.45      3.80 o
   8   6   8      438.06      372.15      9.39 o
   9   6   8      234.55      284.54      6.66 o
  10   6   8     2648.88     3091.61     32.70 o
  11   6   8      634.46      615.15     19.04 o
 -13   7   8      138.27      127.79     10.74 o
 -12   7   8       45.20       37.34      4.02 o
 -11   7   8      586.72      609.08     13.45 o
 -10   7   8        5.43        5.59      1.79 o
  -9   7   8      821.10      826.66     18.38 o
  -8   7   8       47.47       37.54      2.94 o
  -7   7   8     1292.11     1372.66     22.49 o
  -6   7   8       21.50       16.54      1.51 o
  -5   7   8      115.60      102.59      4.56 o
  -4   7   8       23.90       18.23      1.89 o
  -3   7   8      284.96      260.97      3.99 o
  -2   7   8      387.66      381.24      5.66 o
  -1   7   8      644.90      588.00     14.52 o
   0   7   8     1004.94      983.55     15.84 o
   1   7   8        2.45        3.04      1.12 o
   2   7   8     1978.92     1972.18     28.37 o
   3   7   8      289.34      282.02      7.27 o
   4   7   8       13.20       10.66      2.11 o
   5   7   8      257.36      269.77      6.53 o
   6   7   8     1533.22     1562.73     24.08 o
   7   7   8      331.01      331.34      5.82 o
   8   7   8      399.82      407.11     11.81 o
   9   7   8       13.86       13.77      2.32 o
  10   7   8      378.73      413.62      9.22 o
  11   7   8      289.20      308.80      8.71 o
 -12   8   8        7.93        7.55      1.83 o
 -11   8   8      153.65      132.75     10.72 o
 -10   8   8       20.99       17.93      2.61 o
  -9   8   8        4.09        4.38      2.13 o
  -8   8   8      660.83      716.67     12.32 o
  -7   8   8       78.79       73.85      3.85 o
  -6   8   8      745.30      752.77     20.62 o
  -5   8   8        1.51        3.11      1.54 o
  -4   8   8      535.07      512.39     17.05 o
  -3   8   8     4265.23     4241.92     64.41 o
  -2   8   8     1154.05     1190.27     23.24 o
  -1   8   8      400.82      406.29      8.33 o
   0   8   8       22.66       18.08      2.27 o
   1   8   8      110.53      101.50      7.06 o
   2   8   8       10.31        8.86      1.93 o
   3   8   8      789.21      806.60     14.23 o
   4   8   8     1650.36     1639.85     25.06 o
   5   8   8      256.14      237.85      5.95 o
   6   8   8      936.84      916.18     16.72 o
   7   8   8      911.89      929.27     17.85 o
   8   8   8       36.79       31.18      2.93 o
   9   8   8      215.85      220.07     11.40 o
  10   8   8      172.28      153.61     13.24 o
 -11   9   8       21.09       16.84      2.58 o
 -10   9   8      695.66      751.35     17.17 o
  -9   9   8       53.08       45.52      3.72 o
  -8   9   8      198.86      197.87      8.27 o
  -7   9   8      125.48      126.82      5.59 o
  -6   9   8       21.13       17.99      2.33 o
  -5   9   8     1739.03     1780.44     43.12 o
  -4   9   8      525.72      506.75      8.50 o
  -3   9   8     4550.09     4630.52     58.26 o
  -2   9   8     1205.51     1109.24     20.31 o
  -1   9   8      389.12      355.30      9.00 o
   0   9   8       35.57       37.60      2.76 o
   1   9   8      256.48      226.97      5.88 o
   2   9   8       53.13       54.78      3.76 o
   3   9   8      378.54      350.21      7.08 o
   4   9   8       32.56       34.75      2.20 o
   5   9   8      177.64      205.60     10.76 o
   6   9   8      454.71      470.95     10.88 o
   7   9   8      508.19      497.09     12.49 o
   8   9   8      773.52      788.77     16.75 o
   9   9   8       30.37       28.16      3.06 o
 -10  10   8        5.77        5.97      2.26 o
  -9  10   8       23.41       19.11      2.11 o
  -8  10   8       42.28       34.83      2.72 o
  -7  10   8     1144.60     1195.09     29.21 o
  -6  10   8        1.44        1.39      2.24 o
  -5  10   8      429.28      459.36     13.09 o
  -4  10   8       95.38       87.95      4.49 o
  -3  10   8        5.08        6.94      1.38 o
  -2  10   8     1609.46     1611.38     24.48 o
  -1  10   8      150.84      145.26      5.56 o
   0  10   8     1073.91     1044.00     19.09 o
   1  10   8      267.35      223.95      4.76 o
   2  10   8     1438.64     1389.76     36.79 o
   3  10   8       85.06      103.65      5.72 o
   4  10   8     1476.24     1570.32     40.19 o
   5  10   8      122.46      119.30      9.06 o
   6  10   8       86.87      100.95      5.72 o
   7  10   8      305.55      317.90     12.34 o
   8  10   8      289.39      281.65     16.45 o
  -9  11   8      449.64      507.74     14.72 o
  -8  11   8       54.21       36.66      4.12 o
  -7  11   8       10.44        5.82      2.42 o
  -6  11   8      236.82      247.60      9.15 o
  -5  11   8      981.99      984.71     20.25 o
  -4  11   8       42.63       39.57      3.47 o
  -3  11   8        7.47       11.17      1.93 o
  -2  11   8      178.59      184.35      9.23 o
  -1  11   8      187.08      177.51      7.20 o
   0  11   8      100.11       98.58      6.22 o
   1  11   8       64.19       63.24      4.50 o
   2  11   8        3.71        6.39      1.46 o
   3  11   8        9.41       10.69      1.97 o
   4  11   8      470.57      516.20     12.16 o
   5  11   8      525.92      529.71      8.77 o
   6  11   8        4.63        8.31      1.66 o
   7  11   8      302.01      305.01      8.53 o
  -8  12   8      225.67      189.94     15.32 o
  -7  12   8        8.79        8.08      2.20 o
  -6  12   8      454.17      461.12     18.03 o
  -5  12   8      309.47      297.93      7.97 o
  -4  12   8       29.35       23.17      2.54 o
  -3  12   8      103.90       87.57      6.18 o
  -2  12   8      295.86      294.28     10.60 o
  -1  12   8      538.25      551.84     15.74 o
   0  12   8      117.29      116.79      8.54 o
   1  12   8       53.45       42.75      3.68 o
   2  12   8        0.06        3.65      2.19 o
   3  12   8      416.32      499.30      9.97 o
   4  12   8       73.52       76.03      7.04 o
   5  12   8      195.73      198.35      8.62 o
   6  12   8      173.94      222.92      9.74 o
  -6  13   8      114.50      101.03     10.76 o
  -5  13   8      169.38      164.43     11.37 o
  -4  13   8      609.15      653.91     17.28 o
  -3  13   8     1235.71     1268.93     24.06 o
  -2  13   8      126.39      114.26      8.91 o
  -1  13   8      163.72      155.37     10.36 o
   0  13   8       34.42       34.48      3.07 o
   1  13   8      110.32       91.29      7.45 o
   2  13   8      564.68      616.56     15.42 o
   3  13   8        5.89        7.28      1.55 o
   4  13   8      308.18      310.49     11.06 o
  -2  14   8      283.94      214.70     45.57 o
  -1  14   8      284.52      288.31      6.62 o
 -14   1   9       65.49       54.16      3.84 o
 -13   1   9       42.62       22.74      2.73 o
 -12   1   9     1780.75     1897.63     32.67 o
 -11   1   9      102.90      100.29      5.18 o
 -10   1   9       87.31       86.52      6.60 o
  -9   1   9       46.89       36.53      2.96 o
  -8   1   9       73.36       86.26      4.78 o
  -7   1   9     6887.62     7109.72     62.15 o
  -6   1   9     1529.20     1612.14     10.72 o
  -5   1   9      272.12      221.25      3.59 o
  -4   1   9       44.38       48.98      2.21 o
  -3   1   9     8332.88     8948.64     51.91 o
  -2   1   9      320.97      267.34      3.60 o
  -1   1   9     5266.00     5804.67     41.44 o
   0   1   9      112.43      161.46      2.66 o
   1   1   9      857.21      799.48      8.15 o
   2   1   9     3907.41     3802.99     21.58 o
   3   1   9      641.50      648.00      8.01 o
   4   1   9      866.07      855.00     10.82 o
   5   1   9      182.80      158.27      3.68 o
   6   1   9      692.03      659.55      9.29 o
   7   1   9     1784.37     1817.12     23.05 o
   8   1   9     2039.37     2131.34     31.70 o
   9   1   9       28.11       27.69      2.07 o
  10   1   9       52.10       50.51      3.33 o
  11   1   9      163.08      163.09      6.37 o
  12   1   9       52.35       43.94      3.82 o
 -14   2   9      267.82      301.59      7.27 o
 -13   2   9      204.81      185.37      8.99 o
 -12   2   9       17.46        9.69      1.83 o
 -11   2   9      276.59      247.41      6.13 o
 -10   2   9     1097.69     1028.38     18.76 o
  -9   2   9      427.66      427.20      7.38 o
  -8   2   9      815.39      858.49     17.92 o
  -7   2   9      387.67      430.60      6.78 o
  -6   2   9      308.28      307.62      4.68 o
  -5   2   9     4602.86     4669.01     37.85 o
  -4   2   9     2481.63     2615.50     16.99 o
  -3   2   9     1057.18     1067.81     10.74 o
  -2   2   9      582.64      472.56      4.74 o
  -1   2   9     4648.67     4992.64     36.94 o
   0   2   9       11.48       43.21      1.43 o
   1   2   9      120.97      164.68      2.84 o
   2   2   9     1053.27     1198.93     10.12 o
   3   2   9     3055.02     3195.91     18.95 o
   4   2   9     3180.35     3105.94     33.00 o
   5   2   9     1168.84     1278.14     25.07 o
   6   2   9     1036.61     1088.91     15.09 o
   7   2   9       17.27       11.33      1.36 o
   8   2   9      870.20      982.13     22.98 o
   9   2   9     2369.66     2451.38     42.74 o
  10   2   9        9.68        7.82      1.84 o
  11   2   9       63.06       57.77      4.68 o
  12   2   9      101.53       86.32      6.77 o
 -14   3   9       42.95       36.93      3.68 o
 -13   3   9        1.33        1.59      2.46 o
 -12   3   9      236.44      203.86     11.91 o
 -11   3   9        5.85       10.33      1.41 o
 -10   3   9     1072.13     1094.29     15.72 o
  -9   3   9        0.46        2.83      1.83 o
  -8   3   9       74.37       82.68      5.61 o
  -7   3   9      254.21      251.13      5.22 o
  -6   3   9      142.57      121.58      3.63 o
  -5   3   9        6.71        2.00      0.81 o
  -4   3   9      774.44      793.59      8.77 o
  -3   3   9       73.62      101.94      2.16 o
  -2   3   9     1553.15     1721.47     11.66 o
  -1   3   9      812.20      800.82      8.51 o
   0   3   9      892.72      937.76     12.44 o
   1   3   9      167.27      118.45      1.96 o
   2   3   9     1357.02     1582.93     16.79 o
   3   3   9      395.56      370.35      6.38 o
   4   3   9     2419.06     2402.61     31.95 o
   5   3   9      119.53      146.89      3.91 o
   6   3   9       64.51       55.57      3.44 o
   7   3   9       31.67       20.77      2.09 o
   8   3   9      795.64      744.26     14.02 o
   9   3   9        7.85        5.67      2.73 o
  10   3   9       39.16       39.01      3.70 o
  11   3   9      102.86       98.19      7.01 o
  12   3   9       37.20       35.22      2.83 o
 -14   4   9      109.88      113.15     10.24 o
 -13   4   9       25.25       23.76      2.53 o
 -12   4   9      717.11      759.95     16.22 o
 -11   4   9       75.21       69.44      4.76 o
 -10   4   9       61.94       69.02      5.01 o
  -9   4   9     1335.11     1427.61     18.77 o
  -8   4   9      260.22      261.20      6.10 o
  -7   4   9      114.96      143.04      5.04 o
  -6   4   9      111.66      103.33      3.59 o
  -5   4   9      771.81      755.45     11.21 o
  -4   4   9       15.44       13.66      1.05 o
  -3   4   9      533.29      573.77      8.29 o
  -2   4   9     2019.26     1996.10     12.46 o
  -1   4   9      585.86      525.02      5.94 o
   0   4   9     8215.84     8641.34     94.98 o
   1   4   9       45.29       49.17      2.15 o
   2   4   9      437.77      418.90      6.60 o
   3   4   9       48.94       45.73      2.15 o
   4   4   9      292.44      281.13      4.30 o
   5   4   9      171.36      147.85      4.15 o
   6   4   9     1390.63     1376.45     20.90 o
   7   4   9       78.73       73.02      7.33 o
   8   4   9      536.28      544.59     12.30 o
   9   4   9     3259.55     3549.02     76.07 o
  10   4   9      147.58      129.81      9.07 o
  11   4   9       14.59       10.53      1.93 o
  12   4   9       10.85       14.33      2.72 o
 -13   5   9        6.27       11.07      2.16 o
 -12   5   9      388.87      369.34     12.85 o
 -11   5   9      176.55      179.67      8.29 o
 -10   5   9        2.83        5.28      1.95 o
  -9   5   9      146.29      146.81      7.25 o
  -8   5   9      472.25      483.10      9.85 o
  -7   5   9     1543.05     1592.10     24.55 o
  -6   5   9      886.07      923.11     14.97 o
  -5   5   9       64.95       61.79      2.09 o
  -4   5   9     2431.89     2539.34     33.08 o
  -3   5   9      107.91       87.51      2.79 o
  -2   5   9      316.70      308.17      4.60 o
  -1   5   9      221.90      256.71      4.62 o
   0   5   9      386.91      395.72      5.54 o
   1   5   9       26.51       30.84      1.67 o
   2   5   9     4567.74     4663.11     71.60 o
   3   5   9       73.30       85.39      2.54 o
   4   5   9      677.97      748.60     11.97 o
   5   5   9       83.38       92.95      3.35 o
   6   5   9       82.87       99.34      3.15 o
   7   5   9        9.50       15.13      1.96 o
   8   5   9      288.32      241.38      5.86 o
   9   5   9       89.71       83.05      5.66 o
  10   5   9        5.87        8.90      1.90 o
  11   5   9       55.74       65.18      5.51 o
 -13   6   9      418.14      417.77     12.01 o
 -12   6   9       73.69       65.64      4.64 o
 -11   6   9       39.53       39.65      3.10 o
 -10   6   9      215.91      218.36      7.54 o
  -9   6   9      446.27      416.85     10.07 o
  -8   6   9      738.20      730.57     16.98 o
  -7   6   9       49.70       60.33      3.79 o
  -6   6   9        0.27        1.78      1.19 o
  -5   6   9       22.20       26.04      1.79 o
  -4   6   9      111.05       91.74      3.48 o
  -3   6   9     1508.97     1526.56     16.22 o
  -2   6   9       87.25       94.62      2.75 o
  -1   6   9      341.07      347.67      5.28 o
   0   6   9      700.08      733.44     10.09 o
   1   6   9     4231.59     4176.58     86.17 o
   2   6   9     4960.72     4908.34     71.98 o
   3   6   9      156.32      181.10      4.82 o
   4   6   9      709.71      742.83     15.94 o
   5   6   9     1358.91     1344.46     21.56 o
   6   6   9      105.63      110.87      4.95 o
   7   6   9       36.42       18.67      1.95 o
   8   6   9       17.44       22.43      2.31 o
   9   6   9      104.58       79.70      6.19 o
  10   6   9      409.35      415.86      9.73 o
  11   6   9      533.90      538.49     14.70 o
 -13   7   9       99.92       84.11      7.72 o
 -12   7   9      876.35      865.54     27.09 o
 -11   7   9      252.53      258.23      7.95 o
 -10   7   9      186.22      179.68      7.39 o
  -9   7   9        0.63        2.04      2.33 o
  -8   7   9       21.46       15.42      2.34 o
  -7   7   9      111.44      117.24      6.51 o
  -6   7   9      469.12      431.06      8.65 o
  -5   7   9        0.27        3.88      1.30 o
  -4   7   9      588.42      581.02     12.31 o
  -3   7   9      326.19      272.77      4.35 o
  -2   7   9      150.13      126.45      2.80 o
  -1   7   9      340.57      293.09      5.76 o
   0   7   9      145.22      128.75      3.19 o
   1   7   9      561.73      525.36      8.45 o
   2   7   9      607.43      620.42     11.18 o
   3   7   9     1361.00     1297.20     28.85 o
   4   7   9      886.42      898.07     15.18 o
   5   7   9       70.32       77.49      2.36 o
   6   7   9     1528.77     1528.82     28.12 o
   7   7   9      810.45      777.11     16.21 o
   8   7   9      293.13      264.49      7.60 o
   9   7   9        2.06        3.51      1.93 o
  10   7   9        0.03        2.95      1.93 o
 -12   8   9      399.11      386.93     10.57 o
 -11   8   9        6.00        4.18      2.14 o
 -10   8   9       34.71       28.39      2.35 o
  -9   8   9      463.88      502.13     11.63 o
  -8   8   9      762.57      767.57     16.37 o
  -7   8   9       90.14       84.94      4.20 o
  -6   8   9      636.82      642.30     12.14 o
  -5   8   9      849.83      888.71     16.61 o
  -4   8   9     1823.55     1858.40     23.68 o
  -3   8   9      603.85      582.41     10.67 o
  -2   8   9      228.54      221.42      5.36 o
  -1   8   9      443.18      402.37     13.58 o
   0   8   9      881.88      849.22     17.20 o
   1   8   9     4994.70     5150.38     80.55 o
   2   8   9      489.57      554.06     16.74 o
   3   8   9     1043.13      971.42     27.30 o
   4   8   9       67.45       77.80      5.64 o
   5   8   9      468.84      492.77     11.06 o
   6   8   9      148.46      149.24      6.09 o
   7   8   9      239.63      260.52      9.19 o
   8   8   9      831.43      869.09     18.31 o
   9   8   9       74.70       60.55      4.94 o
  10   8   9      288.90      296.80     12.54 o
 -11   9   9      748.12      779.68     21.36 o
 -10   9   9      528.13      517.87     10.78 o
  -9   9   9        7.28        7.78      1.88 o
  -8   9   9      561.04      543.91     12.03 o
  -7   9   9      441.81      437.40     10.12 o
  -6   9   9      141.43      131.72      4.34 o
  -5   9   9      187.11      179.97      5.29 o
  -4   9   9      192.30      195.72      4.00 o
  -3   9   9       34.96       31.91      2.06 o
  -2   9   9      154.91      156.16      7.38 o
  -1   9   9      275.79      295.46      6.88 o
   0   9   9      161.08      152.23      5.00 o
   1   9   9      154.02      143.78      7.19 o
   2   9   9     1460.82     1498.48     33.15 o
   3   9   9     1393.35     1424.20     23.46 o
   4   9   9      222.35      230.88      5.01 o
   5   9   9       79.11       79.18      6.46 o
   6   9   9       16.89       16.68      2.08 o
   7   9   9       73.74       64.80      5.61 o
   8   9   9      335.28      362.23      6.79 o
   9   9   9       79.71       74.94      6.33 o
 -10  10   9       74.06       68.33      6.29 o
  -9  10   9        2.86        6.79      2.01 o
  -8  10   9       13.67       12.55      2.52 o
  -7  10   9        0.54        4.23      1.76 o
  -6  10   9        8.88        9.96      1.77 o
  -5  10   9     1603.50     1626.24     27.03 o
  -4  10   9       81.14       82.87      5.99 o
  -3  10   9       48.32       44.20      2.93 o
  -2  10   9       59.72       63.08      4.62 o
  -1  10   9       74.19       76.69      5.18 o
   0  10   9      671.93      662.25     16.52 o
   1  10   9       81.68       84.41      6.06 o
   2  10   9       97.17      113.02      5.44 o
   3  10   9      335.32      302.10     11.44 o
   4  10   9       99.48       97.47      7.09 o
   5  10   9      538.50      550.30     12.38 o
   6  10   9       19.60       21.93      2.80 o
   7  10   9       81.03       79.21      6.64 o
   8  10   9      157.77      150.60      9.05 o
  -9  11   9       99.39       94.95      9.13 o
  -8  11   9       96.51       74.63      7.45 o
  -7  11   9      145.33      169.18      9.27 o
  -6  11   9      970.70     1027.66     25.55 o
  -5  11   9       30.00       34.11      3.03 o
  -4  11   9     1282.98     1399.82     31.97 o
  -3  11   9        7.96        7.16      1.71 o
  -2  11   9       33.14       32.90      2.84 o
  -1  11   9      507.35      478.30     11.09 o
   0  11   9       93.07       92.39      7.34 o
   1  11   9        1.68        5.73      1.60 o
   2  11   9       30.75       35.90      3.16 o
   3  11   9      244.94      257.40      6.00 o
   4  11   9      571.70      613.79     13.57 o
   5  11   9      544.54      573.38     12.17 o
   6  11   9       12.76       10.52      2.38 o
   7  11   9        7.79        5.80      2.02 o
  -8  12   9      308.31      322.23     24.14 o
  -7  12   9        0.24        3.07      2.25 o
  -6  12   9       83.29       73.48      7.29 o
  -5  12   9      208.23      233.98      9.54 o
  -4  12   9      745.42      745.71     20.00 o
  -3  12   9      129.80      126.29      9.74 o
  -2  12   9      428.73      431.61     10.55 o
  -1  12   9      104.27       94.92      6.43 o
   0  12   9       10.37       11.27      2.19 o
   1  12   9      209.74      226.08      5.73 o
   2  12   9      410.77      452.92     12.18 o
   3  12   9        0.90       -1.25      2.27 o
   4  12   9      123.09      110.01     10.55 o
   5  12   9      540.76      602.19     12.21 o
  -5  13   9       52.36       40.92      3.59 o
  -4  13   9        0.16        5.28      2.28 o
  -3  13   9        3.23        9.20      2.40 o
  -2  13   9       33.97       32.45      3.07 o
  -1  13   9      270.85      334.64     12.57 o
   0  13   9      209.18      236.25     10.22 o
   1  13   9        1.83        9.25      1.52 o
   2  13   9      189.36      196.46      8.22 o
   3  13   9       44.50       35.02      3.50 o
 -14   0  10      686.29      769.56     21.90 o
 -13   0  10      498.10      437.17     16.23 o
 -12   0  10     1744.30     1813.04     44.07 o
 -11   0  10       10.17        8.12      3.03 o
 -10   0  10      123.73      142.24      5.29 o
  -9   0  10      415.25      409.04     13.25 o
  -8   0  10     1925.85     1931.92     31.67 o
  -7   0  10       41.19       51.83      3.85 o
  -6   0  10     4802.07     4825.12     73.52 o
  -5   0  10        1.67        4.29      0.89 o
  -4   0  10     1173.56     1411.33     10.37 o
  -3   0  10      326.20      305.07      4.93 o
  -2   0  10       48.62       35.63      1.97 o
  -1   0  10     1484.17     1718.15     30.28 o
   0   0  10     2788.17     3258.35     51.16 o
   1   0  10     2385.08     2271.21     20.69 o
   2   0  10       44.38       65.26      1.93 o
   3   0  10     6543.94     6535.68     87.09 o
   4   0  10      699.21      603.70     11.95 o
   5   0  10       25.25       26.91      2.34 o
   6   0  10      242.69      224.32      6.63 o
   7   0  10     5462.08     5467.96    102.52 o
   8   0  10       16.77       13.79      3.28 o
   9   0  10      388.91      389.82     16.27 o
  10   0  10      487.12      513.61     14.36 o
  11   0  10      447.38      435.18     14.29 o
  12   0  10      637.45      695.48     17.13 o
 -14   1  10       16.35       13.27      2.03 o
 -13   1  10      535.26      525.16     12.80 o
 -12   1  10       14.52       17.31      2.55 o
 -11   1  10       19.65       13.60      2.47 o
 -10   1  10        6.33        6.39      1.69 o
  -9   1  10      779.58      788.85     13.46 o
  -8   1  10      151.80      132.89      3.43 o
  -7   1  10        6.69        2.77      1.02 o
  -6   1  10       24.14       29.04      1.67 o
  -5   1  10      272.62      276.31      3.82 o
  -4   1  10      543.49      556.35      6.11 o
  -3   1  10      334.22      318.34      3.63 o
  -2   1  10     1483.51     1498.24     14.12 o
  -1   1  10     1577.01     1849.58     11.62 o
   0   1  10      105.04      181.21      2.24 o
   1   1  10     3368.47     3614.75     20.20 o
   2   1  10      444.74      397.65      5.42 o
   3   1  10     1348.29     1330.60     12.50 o
   4   1  10      116.17      103.81      2.31 o
   5   1  10      262.14      255.26      4.28 o
   6   1  10      587.53      536.60     15.50 o
   7   1  10      462.87      438.26     11.07 o
   8   1  10      402.43      415.96      7.45 o
   9   1  10       94.00       92.53      5.79 o
  10   1  10       62.33       59.65      3.90 o
  11   1  10      203.39      217.06      8.10 o
  12   1  10       22.54       20.71      2.26 o
 -14   2  10      258.21      245.77      8.84 o
 -13   2  10      372.89      319.80      9.71 o
 -12   2  10      384.76      387.67     11.81 o
 -11   2  10      289.07      308.33      6.63 o
 -10   2  10      605.94      604.26     11.77 o
  -9   2  10        0.50        1.83      1.68 o
  -8   2  10        3.39        4.00      1.38 o
  -7   2  10      397.11      424.56      6.14 o
  -6   2  10      152.03      110.93      3.55 o
  -5   2  10      180.10      164.74      3.07 o
  -4   2  10     4350.92     4547.48     46.27 o
  -3   2  10     4584.32     5092.90     26.96 o
  -2   2  10      248.56      215.35      2.83 o
  -1   2  10     7236.26     8010.41     52.48 o
   0   2  10      988.90     1188.77     10.78 o
   1   2  10     3089.85     3285.74     14.99 o
   2   2  10      125.49      134.16      2.11 o
   3   2  10     2633.80     2748.63     28.44 o
   4   2  10       12.79        3.09      0.80 o
   5   2  10      142.86      138.46      2.87 o
   6   2  10      242.82      224.17      4.46 o
   7   2  10      177.83      179.94      4.59 o
   8   2  10     1420.86     1450.00     27.54 o
   9   2  10      666.50      712.44     15.04 o
  10   2  10      393.21      409.96      8.49 o
  11   2  10       10.37       11.52      2.16 o
  12   2  10      177.07      194.69     12.08 o
 -14   3  10      212.87      161.28     13.31 o
 -13   3  10      433.26      446.53     11.57 o
 -12   3  10      350.80      350.40      8.01 o
 -11   3  10      132.26      135.63      7.82 o
 -10   3  10      785.09      774.92     13.70 o
  -9   3  10       21.99       19.79      1.92 o
  -8   3  10      221.23      225.18      5.82 o
  -7   3  10       24.22       23.17      1.86 o
  -6   3  10     1312.94     1309.14     14.87 o
  -5   3  10        3.14        4.15      0.96 o
  -4   3  10     1817.95     1818.30     16.43 o
  -3   3  10      151.00      204.35      3.17 o
  -2   3  10       13.63       15.74      0.83 o
  -1   3  10     2209.35     2004.24     17.36 o
   0   3  10      281.42      211.97      3.54 o
   1   3  10     4439.81     4404.35     35.07 o
   2   3  10      149.20      170.79      2.67 o
   3   3  10      731.43      757.88     10.32 o
   4   3  10      192.63      163.30      2.58 o
   5   3  10     1103.64     1108.69     15.10 o
   6   3  10      184.93      174.59      4.90 o
   7   3  10        2.35        4.79      1.57 o
   8   3  10      604.09      613.44     13.86 o
   9   3  10      143.14      134.68      8.78 o
  10   3  10      200.36      199.93      9.68 o
  11   3  10      201.62      185.07     11.71 o
 -14   4  10        2.34        5.96      2.12 o
 -13   4  10       60.90       52.54      4.13 o
 -12   4  10      101.07       85.20      6.00 o
 -11   4  10       31.56       22.61      3.14 o
 -10   4  10       46.71       36.60      3.29 o
  -9   4  10      153.40      156.10      6.84 o
  -8   4  10      268.91      292.22      6.80 o
  -7   4  10      856.67      899.14     14.59 o
  -6   4  10        0.92        4.77      1.22 o
  -5   4  10      667.27      623.63      9.69 o
  -4   4  10      849.68      947.65     13.02 o
  -3   4  10      949.11     1100.48     15.85 o
  -2   4  10        3.03        2.50      0.70 o
  -1   4  10       54.59       83.76      2.34 o
   0   4  10     4861.63     4957.05     41.79 o
   1   4  10     1182.78     1174.10     14.24 o
   2   4  10       52.23       62.36      2.14 o
   3   4  10       45.01       41.61      2.30 o
   4   4  10       82.78       68.78      2.83 o
   5   4  10        8.35       10.05      1.32 o
   6   4  10      389.15      393.73      7.63 o
   7   4  10       76.50       73.91      5.40 o
   8   4  10        1.46        5.76      1.54 o
   9   4  10       50.33       56.43      4.16 o
  10   4  10       14.51       12.25      2.09 o
  11   4  10        9.42        6.74      1.50 o
 -13   5  10      185.19      176.05     12.68 o
 -12   5  10      202.27      203.35      9.16 o
 -11   5  10       85.05       70.86      4.33 o
 -10   5  10       99.85      108.67      6.44 o
  -9   5  10      379.26      357.79      7.25 o
  -8   5  10      462.62      463.37      9.37 o
  -7   5  10        2.00        3.81      1.78 o
  -6   5  10      405.96      404.28      6.01 o
  -5   5  10     1037.03     1076.34     17.10 o
  -4   5  10      675.66      627.97     10.66 o
  -3   5  10     1899.39     1981.99     23.14 o
  -2   5  10      443.71      397.01      6.79 o
  -1   5  10     3719.50     3839.56     38.45 o
   0   5  10      628.26      611.95      8.19 o
   1   5  10       42.64       42.54      2.05 o
   2   5  10     2910.75     3027.79     42.42 o
   3   5  10        1.80        3.16      0.70 o
   4   5  10      670.06      670.97     11.36 o
   5   5  10     1414.43     1476.80     23.31 o
   6   5  10      454.72      435.85     10.99 o
   7   5  10      531.99      525.98     11.78 o
   8   5  10      228.41      220.24      7.00 o
   9   5  10       73.78       58.06      4.81 o
  10   5  10      369.19      404.61     14.49 o
  11   5  10       16.47       16.69      2.39 o
 -13   6  10      933.27     1060.21     19.66 o
 -12   6  10      706.29      746.94     16.08 o
 -11   6  10        8.31        7.80      2.06 o
 -10   6  10      174.69      209.72      7.35 o
  -9   6  10       39.19       45.75      3.45 o
  -8   6  10     1107.71     1154.29     18.97 o
  -7   6  10        0.91        2.89      1.24 o
  -6   6  10     2063.62     2029.81     34.12 o
  -5   6  10      264.71      245.23      5.08 o
  -4   6  10       37.26       31.38      2.13 o
  -3   6  10     1133.67     1163.46     17.59 o
  -2   6  10       48.11       63.00      2.72 o
  -1   6  10      308.69      303.59      4.22 o
   0   6  10      376.74      357.23      5.71 o
   1   6  10     2969.32     2915.08     41.66 o
   2   6  10     1002.69      933.07     15.59 o
   3   6  10     1577.65     1540.92     25.37 o
   4   6  10       61.34       45.46      2.91 o
   5   6  10      493.13      499.24     11.11 o
   6   6  10       26.74       19.86      2.15 o
   7   6  10      657.44      654.94     14.46 o
   8   6  10     1659.21     1683.70     36.26 o
   9   6  10      272.63      289.22      9.99 o
  10   6  10      115.32       95.26      8.76 o
 -12   7  10      439.72      448.26     10.28 o
 -11   7  10     1054.64     1109.77     22.87 o
 -10   7  10      745.81      795.36     16.46 o
  -9   7  10      168.62      159.10     10.65 o
  -8   7  10       66.37       75.25      5.16 o
  -7   7  10        6.68        7.89      1.57 o
  -6   7  10      791.67      812.42     15.21 o
  -5   7  10        1.23        2.07      1.30 o
  -4   7  10     2708.81     2801.12     45.21 o
  -3   7  10      604.57      559.82     11.70 o
  -2   7  10     3367.52     3358.20     53.11 o
  -1   7  10        0.08       -0.62      1.53 o
   0   7  10      333.77      322.80      5.55 o
   1   7  10        7.34        8.51      1.52 o
   2   7  10        0.42        3.48      1.27 o
   3   7  10     2506.96     2561.22     65.81 o
   4   7  10      184.21      174.13      5.59 o
   5   7  10      277.76      271.85      6.93 o
   6   7  10       21.18       20.01      2.24 o
   7   7  10     2202.79     2328.25     56.12 o
   8   7  10        0.88        2.43      2.23 o
   9   7  10      303.73      301.61     10.03 o
  10   7  10      265.27      231.48      9.09 o
 -12   8  10        0.15        3.75      1.70 o
 -11   8  10       39.43       41.80      3.70 o
 -10   8  10       29.96       26.81      2.74 o
  -9   8  10      930.68     1027.78     22.52 o
  -8   8  10      637.53      608.22     13.47 o
  -7   8  10      374.44      378.90      9.44 o
  -6   8  10     3483.19     3635.07     59.30 o
  -5   8  10     2375.41     2401.14     38.31 o
  -4   8  10       74.02       70.16      5.64 o
  -3   8  10      399.84      425.87      6.94 o
  -2   8  10        4.75        5.11      1.44 o
  -1   8  10       72.54       71.64      5.38 o
   0   8  10     5554.36     5559.18    121.33 o
   1   8  10     3109.96     3020.21     55.06 o
   2   8  10     1605.91     1631.35     23.23 o
   3   8  10     2086.57     2122.18     38.10 o
   4   8  10     1272.62     1262.18     20.11 o
   5   8  10      225.57      201.70      7.81 o
   6   8  10        0.55        3.19      1.94 o
   7   8  10      177.43      156.42      8.26 o
   8   8  10      251.12      232.71      7.26 o
   9   8  10      206.72      205.94     11.17 o
 -11   9  10       11.20       11.42      2.40 o
 -10   9  10      813.18      831.00     16.96 o
  -9   9  10       50.81       50.23      4.26 o
  -8   9  10       57.70       57.40      4.26 o
  -7   9  10        0.23       -2.11      2.13 o
  -6   9  10      837.68      887.54     16.26 o
  -5   9  10      629.47      658.37     13.65 o
  -4   9  10        2.51        2.27      1.47 o
  -3   9  10      209.07      190.94      5.61 o
  -2   9  10      192.47      175.23      3.71 o
  -1   9  10     1576.36     1522.78     33.41 o
   0   9  10       44.64       42.50      3.10 o
   1   9  10     1541.38     1514.61     35.81 o
   2   9  10        7.27       11.10      1.67 o
   3   9  10        8.07       10.64      1.89 o
   4   9  10      103.97       95.14      6.87 o
   5   9  10      539.44      524.52     11.90 o
   6   9  10      107.72       83.65      6.83 o
   7   9  10       80.64       78.82      6.47 o
   8   9  10      154.58      149.11      7.91 o
 -10  10  10      142.18      126.23     11.46 o
  -9  10  10      241.54      257.82      6.41 o
  -8  10  10       88.25       77.62      7.33 o
  -7  10  10      124.89      101.66      8.37 o
  -6  10  10      643.62      622.99     10.72 o
  -5  10  10     2068.59     2193.73     43.06 o
  -4  10  10      225.36      229.60      7.65 o
  -3  10  10       25.04       27.10      2.29 o
  -2  10  10       41.23       38.42      3.28 o
  -1  10  10      120.31      113.44      7.37 o
   0  10  10      868.68      927.31     20.03 o
   1  10  10        8.42        9.01      1.54 o
   2  10  10      246.92      290.55      7.83 o
   3  10  10      114.50       98.27      6.66 o
   4  10  10     1031.08     1152.96     29.07 o
   5  10  10      258.37      249.21      7.43 o
   6  10  10      460.30      468.89     11.36 o
   7  10  10       98.09       90.01      7.75 o
  -9  11  10        4.11        8.32      1.82 o
  -8  11  10      193.19      182.36     11.72 o
  -7  11  10      373.42      391.34     12.98 o
  -6  11  10      205.91      208.99     10.48 o
  -5  11  10       12.10       13.49      1.98 o
  -4  11  10        4.97        6.64      2.14 o
  -3  11  10       74.83       64.46      5.21 o
  -2  11  10      368.24      347.91     13.29 o
  -1  11  10       49.72       54.92      4.36 o
   0  11  10       73.45       73.59      5.22 o
   1  11  10      336.51      341.03     10.40 o
   2  11  10      562.72      568.85     15.53 o
   3  11  10      536.44      571.20     13.15 o
   4  11  10      262.96      269.62      6.21 o
   5  11  10       12.91       11.77      1.93 o
   6  11  10       72.70       63.66      6.89 o
  -7  12  10       76.47       57.94      5.87 o
  -6  12  10      118.49      104.45     10.12 o
  -5  12  10        0.35        4.29      2.20 o
  -4  12  10        1.33        3.90      2.31 o
  -3  12  10      391.67      406.11     11.73 o
  -2  12  10       61.73       64.58      5.10 o
  -1  12  10        4.43        8.36      2.08 o
   0  12  10      284.41      275.97      7.71 o
   1  12  10       86.48       87.54      6.48 o
   2  12  10      128.03      149.59      9.54 o
   3  12  10       17.46       21.17      2.59 o
   4  12  10      767.17      867.32     22.38 o
   5  12  10       60.59       46.80      5.81 o
  -5  13  10        0.02        3.76      2.01 o
  -4  13  10       21.13       14.54      2.25 o
  -3  13  10        7.05        8.08      1.89 o
  -2  13  10      459.66      491.24     13.69 o
  -1  13  10      100.99       82.53      7.05 o
   0  13  10       20.06       18.13      2.46 o
   1  13  10        0.44        3.81      1.74 o
   2  13  10     1115.48     1150.59     19.50 o
 -14   1  11       84.90       86.88      6.88 o
 -13   1  11      339.71      330.19      9.17 o
 -12   1  11       11.30       11.09      2.02 o
 -11   1  11       40.65       31.01      2.73 o
 -10   1  11     1552.19     1561.27     24.98 o
  -9   1  11      372.65      374.89      7.20 o
  -8   1  11        0.18        1.23      1.33 o
  -7   1  11      603.14      552.23      8.07 o
  -6   1  11       26.59       32.46      2.04 o
  -5   1  11      190.43      145.40      2.75 o
  -4   1  11      856.15      857.84     10.36 o
  -3   1  11       19.58        3.89      0.78 o
  -2   1  11     2417.14     2592.84     14.36 o
  -1   1  11     2009.58     2092.02     15.07 o
   0   1  11      469.18      422.67      5.09 o
   1   1  11      111.85      103.29      1.23 o
   2   1  11     1905.78     1823.31     16.63 o
   3   1  11      800.13      839.67     10.69 o
   4   1  11     1071.95     1068.32     14.86 o
   5   1  11      256.31      254.09      4.40 o
   6   1  11       25.15       28.41      2.22 o
   7   1  11      102.24      102.84      7.21 o
   8   1  11       86.25       94.52      6.34 o
   9   1  11       10.23       13.10      1.98 o
  10   1  11      118.17      104.33      6.21 o
  11   1  11      269.32      285.65     12.58 o
 -14   2  11      538.82      599.84     16.08 o
 -13   2  11      198.20      143.92     10.75 o
 -12   2  11       67.93       73.98      5.53 o
 -11   2  11        0.16        3.69      2.18 o
 -10   2  11      405.65      401.98      9.04 o
  -9   2  11        3.50        5.13      1.70 o
  -8   2  11     1752.46     1765.50     28.38 o
  -7   2  11      580.59      599.29      8.25 o
  -6   2  11     3676.68     4075.01     70.36 o
  -5   2  11       97.34       77.61      2.48 o
  -4   2  11     1927.36     2058.21     16.54 o
  -3   2  11       83.36      138.89      2.32 o
  -2   2  11      256.03      259.85      3.17 o
  -1   2  11      276.47      305.32      6.23 o
   0   2  11     8787.02     9428.56     67.78 o
   1   2  11     2704.85     2863.70     17.11 o
   2   2  11      269.59      268.02      3.37 o
   3   2  11      550.27      571.36      7.98 o
   4   2  11      351.83      346.99      4.96 o
   5   2  11       23.45       21.69      1.35 o
   6   2  11      622.70      597.32     10.20 o
   7   2  11       31.29       29.74      2.47 o
   8   2  11      102.68       91.44      7.24 o
   9   2  11      438.10      434.76     11.36 o
  10   2  11       66.63       63.37      5.23 o
  11   2  11      203.62      177.59     12.62 o
 -14   3  11        4.93       10.12      2.22 o
 -13   3  11      411.10      470.91     10.27 o
 -12   3  11       16.71       12.22      2.29 o
 -11   3  11      108.74      102.69      6.43 o
 -10   3  11        0.03       -1.81      2.00 o
  -9   3  11      154.26      138.43      6.90 o
  -8   3  11      748.86      726.65     14.33 o
  -7   3  11       21.38       11.06      1.57 o
  -6   3  11       36.22       29.10      1.62 o
  -5   3  11      492.25      519.32      7.69 o
  -4   3  11      143.73      186.07      3.08 o
  -3   3  11       67.46       70.83      1.48 o
  -2   3  11       58.55       21.13      1.04 o
  -1   3  11       83.99       83.79      1.74 o
   0   3  11      599.32      537.71      6.57 o
   1   3  11     4230.55     4277.44     33.74 o
   2   3  11      897.09      911.71     12.17 o
   3   3  11     3965.50     4228.36     40.31 o
   4   3  11       23.18       19.39      1.26 o
   5   3  11     1268.77     1248.87     15.35 o
   6   3  11     1468.38     1515.47     17.81 o
   7   3  11      711.17      720.77     13.51 o
   8   3  11      175.31      192.49      5.30 o
   9   3  11      102.62       90.79      6.32 o
  10   3  11      509.25      517.94      9.73 o
  11   3  11       77.83       70.76      5.81 o
 -14   4  11       88.37       58.77      5.34 o
 -13   4  11       32.32       36.15      3.33 o
 -12   4  11      675.33      666.73     16.07 o
 -11   4  11        0.98        3.68      1.72 o
 -10   4  11        3.75        4.27      2.05 o
  -9   4  11      677.48      659.61     13.77 o
  -8   4  11       36.82       25.11      2.40 o
  -7   4  11       41.38       39.85      3.51 o
  -6   4  11     1165.28     1231.11     29.30 o
  -5   4  11     1967.58     1960.12     30.39 o
  -4   4  11        0.42        4.96      0.88 o
  -3   4  11     4249.55     4544.24     36.56 o
  -2   4  11       93.07       79.23      1.88 o
  -1   4  11      936.82      924.88     11.16 o
   0   4  11      498.14      482.88      7.73 o
   1   4  11       28.78       24.93      1.26 o
   2   4  11      101.40       90.11      1.71 o
   3   4  11      779.68      806.21     13.31 o
   4   4  11      868.18      903.20     14.01 o
   5   4  11      467.06      445.50      6.63 o
   6   4  11     4919.68     4997.91     57.92 o
   7   4  11      116.76       91.57      6.79 o
   8   4  11       14.92       17.57      2.11 o
   9   4  11        2.09        5.62      1.87 o
  10   4  11      216.59      202.14      8.88 o
  11   4  11        8.97        7.93      2.05 o
 -13   5  11      529.97      542.91     15.50 o
 -12   5  11       15.21        8.31      1.63 o
 -11   5  11       22.93       18.70      2.21 o
 -10   5  11      256.04      229.98      8.43 o
  -9   5  11        0.01        0.55      1.65 o
  -8   5  11       22.87       22.21      2.21 o
  -7   5  11      352.11      369.03      7.25 o
  -6   5  11       10.98       10.76      1.41 o
  -5   5  11      440.37      383.63      5.53 o
  -4   5  11       29.04       13.49      1.20 o
  -3   5  11       69.43       67.48      2.92 o
  -2   5  11     2259.96     2381.54     22.40 o
  -1   5  11     4485.02     4791.96     50.54 o
   0   5  11      530.87      566.49      7.66 o
   1   5  11      108.59       91.74      2.57 o
   2   5  11       62.82       77.80      2.34 o
   3   5  11        0.00        2.83      0.79 o
   4   5  11      211.82      208.77      4.72 o
   5   5  11     1265.86     1244.47     15.86 o
   6   5  11      117.16       90.71      6.02 o
   7   5  11     2190.31     2146.33     34.95 o
   8   5  11       11.71       15.65      1.89 o
   9   5  11       44.43       49.39      3.90 o
  10   5  11        8.10        9.77      1.95 o
 -13   6  11       89.41       69.01      6.36 o
 -12   6  11        0.03        3.06      1.91 o
 -11   6  11     1171.11     1260.86     24.08 o
 -10   6  11      210.04      219.72      6.88 o
  -9   6  11        5.09        3.55      1.55 o
  -8   6  11        0.48        3.30      1.99 o
  -7   6  11       11.08       13.60      1.71 o
  -6   6  11      423.80      399.10      8.71 o
  -5   6  11     1886.75     1863.63     33.33 o
  -4   6  11      404.50      410.88      6.55 o
  -3   6  11      316.28      298.36      4.53 o
  -2   6  11     7632.57     7792.45     63.55 o
  -1   6  11     2093.69     2062.36     28.16 o
   0   6  11      160.79      158.92      3.08 o
   1   6  11      987.59      978.78     15.27 o
   2   6  11      397.93      415.10      9.12 o
   3   6  11      631.12      555.94      9.89 o
   4   6  11      895.90      816.54     15.55 o
   5   6  11      158.20      156.43      4.61 o
   6   6  11      177.51      161.54      3.52 o
   7   6  11      855.53      892.92     19.09 o
   8   6  11     1402.93     1407.23     30.46 o
   9   6  11       22.49       18.77      2.25 o
  10   6  11       25.14       19.69      2.47 o
 -12   7  11      157.31      157.82     11.88 o
 -11   7  11       74.34       68.27      5.76 o
 -10   7  11       37.13       43.31      3.77 o
  -9   7  11      227.93      224.02      5.78 o
  -8   7  11       14.64       18.15      2.07 o
  -7   7  11     1327.37     1387.39     24.11 o
  -6   7  11       33.41       33.63      2.90 o
  -5   7  11       89.58      106.98      5.75 o
  -4   7  11       46.60       33.70      2.50 o
  -3   7  11     1113.76     1175.02     19.60 o
  -2   7  11        5.65        1.80      0.93 o
  -1   7  11     1353.48     1326.39     21.57 o
   0   7  11     3108.27     3150.85     57.39 o
   1   7  11      188.81      169.11      4.06 o
   2   7  11       46.12       33.99      2.39 o
   3   7  11      355.41      370.52      7.28 o
   4   7  11        0.49        4.62      1.67 o
   5   7  11        3.15        3.79      1.55 o
   6   7  11      460.51      489.97     11.17 o
   7   7  11      350.46      362.49      7.97 o
   8   7  11      610.58      636.65     15.77 o
   9   7  11       59.17       56.76      5.48 o
 -12   8  11      154.86      108.99     11.05 o
 -11   8  11       14.17       17.20      2.28 o
 -10   8  11      540.68      594.33     13.34 o
  -9   8  11       48.38       50.53      3.78 o
  -8   8  11     1963.45     1967.45     39.89 o
  -7   8  11      456.47      477.20     14.09 o
  -6   8  11     3031.50     3333.65     38.10 o
  -5   8  11      400.54      376.39      8.92 o
  -4   8  11      229.23      211.05      6.10 o
  -3   8  11       55.10       50.59      4.02 o
  -2   8  11     2209.41     2213.81     47.82 o
  -1   8  11     1099.62     1080.54     20.29 o
   0   8  11      575.63      580.19     10.38 o
   1   8  11        7.80        8.50      1.72 o
   2   8  11     1494.86     1504.37     24.87 o
   3   8  11      966.03      974.81     15.20 o
   4   8  11       93.88       67.76      4.96 o
   5   8  11      654.10      613.46     13.53 o
   6   8  11      176.50      173.79      7.51 o
   7   8  11      621.48      656.19     14.23 o
   8   8  11      113.84      106.95      9.00 o
   9   8  11      397.98      432.88     10.05 o
 -11   9  11        0.07        4.89      1.86 o
 -10   9  11        5.36        4.76      2.14 o
  -9   9  11        4.59        8.34      2.26 o
  -8   9  11      367.37      359.96     11.28 o
  -7   9  11        9.21        9.57      2.28 o
  -6   9  11      548.26      555.63     11.54 o
  -5   9  11       14.04       12.88      1.45 o
  -4   9  11      404.05      423.05      8.98 o
  -3   9  11       11.33       10.77      1.63 o
  -2   9  11      294.15      282.86      7.71 o
  -1   9  11       75.93       67.27      4.62 o
   0   9  11      572.41      587.12     14.94 o
   1   9  11      328.24      319.21      5.13 o
   2   9  11      129.73      118.91      4.91 o
   3   9  11       52.79       51.53      4.39 o
   4   9  11      180.20      174.26      6.45 o
   5   9  11      201.24      213.70      6.05 o
   6   9  11      272.00      267.96      8.55 o
   7   9  11       21.87       20.75      2.22 o
   8   9  11      224.00      210.01      9.05 o
 -10  10  11        0.17        0.62      1.89 o
  -9  10  11       38.49       40.82      3.62 o
  -8  10  11      216.77      202.63      8.88 o
  -7  10  11       24.64       22.34      2.66 o
  -6  10  11       14.16       14.13      2.41 o
  -5  10  11       83.50       67.08      4.84 o
  -4  10  11       89.50       84.60      6.17 o
  -3  10  11       34.06       26.82      2.39 o
  -2  10  11       23.27       26.55      2.99 o
  -1  10  11      201.01      179.27      5.08 o
   0  10  11     1189.76     1192.76     30.06 o
   1  10  11      440.35      414.16     10.44 o
   2  10  11      460.40      434.87     10.75 o
   3  10  11       29.26       32.45      2.85 o
   4  10  11       30.69       26.02      2.28 o
   5  10  11       14.26       12.20      2.05 o
   6  10  11      101.57       82.24      7.07 o
   7  10  11       30.85       25.48      2.69 o
  -8  11  11       72.78       66.79      6.95 o
  -7  11  11      151.00      142.55     13.68 o
  -6  11  11       53.44       51.71      4.83 o
  -5  11  11      355.97      363.53     11.31 o
  -4  11  11       61.96       57.85      4.41 o
  -3  11  11        2.26        5.44      2.00 o
  -2  11  11      332.35      329.90      8.21 o
  -1  11  11      374.40      383.31      7.77 o
   0  11  11      338.64      330.88      7.45 o
   1  11  11     2036.85     2079.57     39.82 o
   2  11  11      435.79      409.40     13.90 o
   3  11  11        3.81        8.55      1.69 o
   4  11  11      464.68      495.77      9.99 o
   5  11  11        0.32        3.02      1.90 o
   6  11  11        0.10        3.38      1.68 o
  -7  12  11        7.15        7.37      2.53 o
  -6  12  11       45.13       45.96      4.50 o
  -5  12  11      128.08      118.60     10.34 o
  -4  12  11        4.13        6.27      1.99 o
  -3  12  11       13.62        8.98      3.04 o
  -2  12  11     1145.96     1210.65     22.71 o
  -1  12  11      136.62      173.09      7.67 o
   0  12  11        9.17        9.12      2.42 o
   1  12  11       33.65       22.64      2.89 o
   2  12  11      103.20      101.92      7.04 o
   3  12  11      294.69      284.09      9.58 o
   4  12  11       11.23        5.90      1.68 o
  -4  13  11      987.14     1089.12     36.79 o
  -3  13  11       26.06       24.68      3.03 o
  -2  13  11      398.34      407.03      8.88 o
  -1  13  11       56.31       44.87      3.66 o
   0  13  11      336.77      358.54      9.82 o
   1  13  11       48.56       46.23      3.40 o
 -14   0  12        4.45        4.97      2.57 o
 -13   0  12       15.23       17.78      3.47 o
 -12   0  12      393.57      376.24     16.84 o
 -11   0  12      342.90      374.16     15.46 o
 -10   0  12     1618.52     1654.35     74.68 o
  -9   0  12       40.04       38.36      6.57 o
  -8   0  12      363.90      369.62     10.09 o
  -7   0  12     1006.89      989.82     17.08 o
  -6   0  12     1248.34     1307.64     17.00 o
  -5   0  12      104.15       82.15      2.96 o
  -4   0  12       89.47      109.78      3.62 o
  -3   0  12      630.66      602.41     10.21 o
  -2   0  12     3302.52     3539.61     35.48 o
  -1   0  12     3768.18     3875.50     38.05 o
   0   0  12      332.17      300.02     10.58 o
   1   0  12     1970.78     1842.09     23.47 o
   2   0  12     1115.89     1189.16     16.03 o
   3   0  12     6890.92     7419.36     77.07 o
   4   0  12     7085.49     7293.69     84.87 o
   5   0  12      280.37      265.11      6.99 o
   6   0  12     2172.88     2068.67     37.39 o
   7   0  12       54.02       50.34      5.01 o
   8   0  12     2663.15     2900.11     68.44 o
   9   0  12      141.61      140.52      9.05 o
  10   0  12      137.49      127.60     13.22 o
  11   0  12       97.08       74.39      8.70 o
 -14   1  12      143.06      139.64      9.80 o
 -13   1  12        4.14        5.52      1.77 o
 -12   1  12      140.39      134.53      9.10 o
 -11   1  12       65.18       65.60      4.41 o
 -10   1  12       14.08        7.58      1.70 o
  -9   1  12       62.32       60.73      4.37 o
  -8   1  12       32.42       38.83      2.72 o
  -7   1  12       88.89       87.37      2.82 o
  -6   1  12      462.78      469.63      5.24 o
  -5   1  12       98.38       88.04      2.12 o
  -4   1  12     1333.17     1459.84     11.57 o
  -3   1  12       86.83       81.47      1.08 o
  -2   1  12     2199.45     2339.27     20.25 o
  -1   1  12       60.40       39.67      1.78 o
   0   1  12      399.71      387.58      6.06 o
   1   1  12     1336.28     1398.17     12.73 o
   2   1  12      442.55      493.21      6.24 o
   3   1  12      111.67      116.03      2.01 o
   4   1  12      323.67      312.30      4.27 o
   5   1  12      344.06      330.10      5.43 o
   6   1  12     2034.07     2142.01     42.70 o
   7   1  12      112.88       91.77      6.57 o
   8   1  12      223.80      215.12      7.76 o
   9   1  12      651.24      640.30     16.74 o
  10   1  12      570.05      583.34     12.54 o
  11   1  12       24.15       22.06      2.75 o
 -14   2  12       41.43       37.95      3.24 o
 -13   2  12       41.71       36.87      3.14 o
 -12   2  12       18.24       16.54      2.27 o
 -11   2  12      232.97      237.05      6.08 o
 -10   2  12      190.80      213.45      4.62 o
  -9   2  12      154.60      141.58      5.80 o
  -8   2  12      852.54      823.84     16.27 o
  -7   2  12      262.95      302.69      4.82 o
  -6   2  12     1653.25     1647.63     13.47 o
  -5   2  12       49.95       46.46      2.39 o
  -4   2  12     3411.57     3692.98     31.90 o
  -3   2  12      722.49      769.35      9.32 o
  -2   2  12     3020.26     3272.38     20.02 o
  -1   2  12        0.39        1.09      0.79 o
   0   2  12      540.12      570.45      8.89 o
   1   2  12      923.11      917.34     11.51 o
   2   2  12      272.78      283.90      3.70 o
   3   2  12     1921.01     1876.29     18.21 o
   4   2  12       82.16       72.56      2.59 o
   5   2  12     2382.56     2419.38     20.71 o
   6   2  12      130.17      141.53      4.56 o
   7   2  12      464.44      451.16     11.01 o
   8   2  12      521.97      518.75     11.53 o
   9   2  12       28.08       22.22      2.08 o
  10   2  12        2.15        3.55      1.90 o
  11   2  12      158.17      130.57     12.66 o
 -14   3  12        1.84        6.49      2.06 o
 -13   3  12      548.66      590.07     14.55 o
 -12   3  12        0.05        3.92      2.26 o
 -11   3  12      290.33      329.27      6.93 o
 -10   3  12      177.94      172.28      5.93 o
  -9   3  12       91.19       92.97      5.78 o
  -8   3  12     2044.59     2037.42     29.92 o
  -7   3  12      157.39      175.26      3.98 o
  -6   3  12      116.76      108.97      2.96 o
  -5   3  12        7.37        9.27      0.77 o
  -4   3  12     3370.57     3437.73     35.85 o
  -3   3  12        5.03       11.10      0.75 o
  -2   3  12      659.50      563.17      7.43 o
  -1   3  12       70.08       72.76      1.38 o
   0   3  12        1.70        2.99      0.52 o
   1   3  12     2743.42     2827.07     20.47 o
   2   3  12      280.58      250.85      3.50 o
   3   3  12       44.48       39.73      2.41 o
   4   3  12        2.64        3.52      0.96 o
   5   3  12     3953.36     4048.32     38.38 o
   6   3  12      692.41      584.66     16.46 o
   7   3  12      104.91      115.64      7.87 o
   8   3  12      117.06      107.06      7.60 o
   9   3  12       42.24       37.98      3.46 o
  10   3  12      826.98      836.59     15.52 o
  11   3  12      110.26       80.72      7.84 o
 -13   4  12        0.11        5.34      1.88 o
 -12   4  12        0.09        0.84      3.10 o
 -11   4  12       51.22       51.60      3.83 o
 -10   4  12        2.93        5.27      2.03 o
  -9   4  12       55.56       54.17      3.81 o
  -8   4  12      830.03      851.80     17.03 o
  -7   4  12      886.32      935.52     19.98 o
  -6   4  12       57.62       53.68      3.49 o
  -5   4  12      142.45      152.92      2.91 o
  -4   4  12       13.61       18.86      1.40 o
  -3   4  12     1121.68     1217.80     14.14 o
  -2   4  12       38.61       33.99      1.90 o
  -1   4  12       89.48      100.58      1.80 o
   0   4  12       25.77       21.30      1.09 o
   1   4  12      116.08      115.01      2.42 o
   2   4  12       43.12       28.00      1.54 o
   3   4  12     1608.38     1653.51     17.37 o
   4   4  12      520.16      470.37      8.12 o
   5   4  12       63.75       58.97      3.75 o
   6   4  12      255.15      265.07      4.97 o
   7   4  12       37.12       38.76      2.84 o
   8   4  12      219.22      208.03      5.89 o
   9   4  12       26.32       25.30      2.18 o
  10   4  12      109.02       88.92      7.46 o
 -13   5  12        7.82       10.62      2.58 o
 -12   5  12        6.07        9.09      1.97 o
 -11   5  12       25.09       20.40      2.40 o
 -10   5  12        2.29        4.98      1.76 o
  -9   5  12      273.80      275.29      4.99 o
  -8   5  12      819.33      827.54     20.97 o
  -7   5  12       32.74       32.56      2.53 o
  -6   5  12      950.17      924.92     17.62 o
  -5   5  12      981.30      936.97     17.13 o
  -4   5  12     2815.28     2906.58     28.40 o
  -3   5  12        1.51        3.63      0.68 o
  -2   5  12      353.09      343.40      4.84 o
  -1   5  12     1605.55     1750.52     15.54 o
   0   5  12       78.77       71.85      2.35 o
   1   5  12     1169.73     1137.86     15.77 o
   2   5  12        3.29        3.53      0.82 o
   3   5  12      780.33      780.80     13.01 o
   4   5  12      491.23      477.90      9.60 o
   5   5  12      745.94      770.50     13.90 o
   6   5  12      151.65      132.24      5.10 o
   7   5  12        6.99        5.51      2.34 o
   8   5  12      473.09      492.37      9.76 o
   9   5  12       15.46       19.13      2.57 o
  10   5  12      400.27      384.64      9.74 o
 -13   6  12      347.61      380.72     11.58 o
 -12   6  12       72.57       67.51      5.32 o
 -11   6  12      291.15      281.90      9.79 o
 -10   6  12       52.79       53.71      4.34 o
  -9   6  12      783.15      878.48     16.11 o
  -8   6  12      201.98      204.19      6.81 o
  -7   6  12      233.43      216.99      5.58 o
  -6   6  12     1975.43     2112.45     26.14 o
  -5   6  12       71.77       63.38      3.34 o
  -4   6  12      119.28      117.34      3.72 o
  -3   6  12       79.07       90.49      3.29 o
  -2   6  12     1972.19     1821.77     25.97 o
  -1   6  12     2249.16     2289.35     32.97 o
   0   6  12     1841.02     1850.70     25.07 o
   1   6  12      347.99      291.46      5.02 o
   2   6  12       24.17       21.60      1.59 o
   3   6  12       22.67       17.79      1.45 o
   4   6  12       25.52       38.94      2.44 o
   5   6  12     2241.15     2279.30     31.16 o
   6   6  12      375.55      384.67      9.36 o
   7   6  12      296.16      305.10      6.43 o
   8   6  12      129.29      102.86      7.98 o
   9   6  12       32.62       22.82      2.93 o
  10   6  12       23.85       19.25      2.80 o
 -12   7  12       45.75       44.84      3.80 o
 -11   7  12      505.87      528.49     13.44 o
 -10   7  12       33.94       24.18      2.37 o
  -9   7  12        1.62        5.33      1.99 o
  -8   7  12       24.46       27.46      5.10 o
  -7   7  12     1292.99     1343.12     21.25 o
  -6   7  12      555.02      532.81     10.56 o
  -5   7  12     1980.99     2035.55     32.92 o
  -4   7  12       28.54       27.18      1.74 o
  -3   7  12       62.12       47.22      3.26 o
  -2   7  12      550.66      504.30      7.75 o
  -1   7  12      927.35      866.60     15.03 o
   0   7  12       71.71       93.26      3.00 o
   1   7  12       59.66       61.07      3.94 o
   2   7  12      940.50      930.85     15.93 o
   3   7  12        2.44        5.33      1.34 o
   4   7  12     2285.74     2414.30     35.20 o
   5   7  12      207.42      172.38      4.87 o
   6   7  12      512.33      481.10     11.91 o
   7   7  12       87.51       63.76      4.97 o
   8   7  12       23.50       23.12      2.58 o
   9   7  12        1.94        3.96      2.43 o
 -11   8  12      118.76      110.74      9.33 o
 -10   8  12      175.70      182.16      8.22 o
  -9   8  12      117.59       98.23      8.26 o
  -8   8  12      516.95      537.12     12.41 o
  -7   8  12      543.09      569.59     13.04 o
  -6   8  12      760.16      797.24     12.99 o
  -5   8  12        0.09        3.12      1.51 o
  -4   8  12     1039.08     1069.37     37.23 o
  -3   8  12     4014.37     4120.48     64.07 o
  -2   8  12     1307.57     1339.31     28.26 o
  -1   8  12     2080.12     2082.20     27.38 o
   0   8  12      447.17      453.00     15.94 o
   1   8  12      104.34       92.83      4.19 o
   2   8  12     1699.43     1761.62     29.47 o
   3   8  12      239.29      236.89      7.62 o
   4   8  12       76.12       59.12      4.28 o
   5   8  12      342.01      342.88      5.86 o
   6   8  12      354.77      310.78      7.43 o
   7   8  12      167.08      184.92      6.81 o
   8   8  12      307.89      295.59      8.09 o
 -10   9  12        0.22        2.99      1.68 o
  -9   9  12        2.29        6.80      1.99 o
  -8   9  12     1033.92     1141.63     22.98 o
  -7   9  12       20.50       18.83      2.64 o
  -6   9  12        0.46        5.78      1.51 o
  -5   9  12        7.46        9.03      1.59 o
  -4   9  12      539.18      534.54     13.61 o
  -3   9  12        4.46        8.16      1.85 o
  -2   9  12     1757.21     1829.90     40.08 o
  -1   9  12       43.28       40.78      3.25 o
   0   9  12       87.74       95.33      7.79 o
   1   9  12      130.49      140.60      6.95 o
   2   9  12      223.30      241.56      6.54 o
   3   9  12       79.75       77.98      5.43 o
   4   9  12      188.70      180.44      6.43 o
   5   9  12        3.54        3.02      1.45 o
   6   9  12        0.16        3.72      1.86 o
   7   9  12      287.27      323.40      9.25 o
  -9  10  12      427.60      441.20     20.35 o
  -8  10  12      443.52      481.66     13.10 o
  -7  10  12      180.47      161.66      8.78 o
  -6  10  12        0.63        3.86      2.02 o
  -5  10  12      467.87      471.34     10.14 o
  -4  10  12       76.91       71.06      5.85 o
  -3  10  12      800.69      850.39     16.66 o
  -2  10  12     1685.06     1690.15     30.96 o
  -1  10  12      187.59      204.04      5.46 o
   0  10  12      317.45      306.77      7.08 o
   1  10  12      406.29      390.62     10.17 o
   2  10  12      188.93      182.26      7.60 o
   3  10  12      217.54      212.56      7.25 o
   4  10  12        0.61        3.19      1.40 o
   5  10  12      154.12      166.21      8.31 o
   6  10  12      523.81      557.98     15.26 o
  -8  11  12        4.37        5.69      2.23 o
  -7  11  12      162.60      138.66     13.28 o
  -6  11  12      179.22      176.60      9.82 o
  -5  11  12      391.55      392.80      9.16 o
  -4  11  12      162.47      171.32      7.12 o
  -3  11  12       29.84       23.43      2.28 o
  -2  11  12      294.66      295.99      6.99 o
  -1  11  12        0.32        3.71      1.74 o
   0  11  12      882.57      882.67     17.51 o
   1  11  12       12.07        8.96      1.55 o
   2  11  12      111.33       96.45      7.68 o
   3  11  12        1.39        6.46      1.99 o
   4  11  12      147.56      173.69      7.73 o
   5  11  12      455.60      507.92     15.66 o
  -6  12  12      246.42      265.27     11.33 o
  -5  12  12       52.66       42.43      4.13 o
  -4  12  12      116.73      109.08      8.78 o
  -3  12  12      162.68      140.00      8.50 o
  -2  12  12       22.86       25.85      2.44 o
  -1  12  12        8.49       15.68      1.98 o
   0  12  12       16.55       10.94      1.77 o
   1  12  12      594.50      662.89     18.55 o
   2  12  12      195.54      194.72      7.82 o
   3  12  12      240.97      245.59      5.55 o
  -3  13  12       18.77        9.85      5.11 o
  -2  13  12      204.89      213.43      7.79 o
  -1  13  12      401.44      381.35      9.92 o
   0  13  12       15.83        9.08      4.44 o
 -14   1  13        8.86        7.33      2.13 o
 -13   1  13       16.18       11.98      1.88 o
 -12   1  13       40.57       43.57      3.63 o
 -11   1  13      219.80      230.52      7.84 o
 -10   1  13     1505.30     1547.56     33.36 o
  -9   1  13      542.52      545.75      6.47 o
  -8   1  13       24.52       20.73      2.21 o
  -7   1  13        3.10        6.56      1.04 o
  -6   1  13       65.74       62.97      2.06 o
  -5   1  13     1984.31     2033.03     15.77 o
  -4   1  13      447.57      436.47      5.77 o
  -3   1  13      706.90      704.51      8.74 o
  -2   1  13      510.24      520.34      7.73 o
  -1   1  13     7727.18     8158.50     42.11 o
   0   1  13      604.70      592.24      8.99 o
   1   1  13       60.34       67.65      2.05 o
   2   1  13        2.24        4.76      0.60 o
   3   1  13      185.27      160.90      2.78 o
   4   1  13      784.62      745.90     12.00 o
   5   1  13     2329.92     2313.59     24.13 o
   6   1  13      304.08      298.85      6.17 o
   7   1  13      210.36      210.68      5.50 o
   8   1  13     1521.15     1620.73     31.03 o
   9   1  13     1385.77     1443.17     28.14 o
  10   1  13      461.18      440.07      7.12 o
  11   1  13      316.47      302.45     12.62 o
 -14   2  13       29.83       26.29      2.61 o
 -13   2  13       71.71       70.41      4.54 o
 -12   2  13       92.26      104.77      7.70 o
 -11   2  13        2.47        5.93      1.87 o
 -10   2  13        6.02        4.89      1.69 o
  -9   2  13      487.12      486.14     10.09 o
  -8   2  13       17.62       20.38      2.03 o
  -7   2  13     2179.72     2274.39     18.75 o
  -6   2  13       40.71       45.39      2.49 o
  -5   2  13        0.04        2.02      0.78 o
  -4   2  13       64.49       72.30      1.89 o
  -3   2  13     5848.40     6007.32     38.92 o
  -2   2  13     1120.52     1170.94     13.38 o
  -1   2  13      868.20      848.26     12.45 o
   0   2  13      454.99      480.09      7.13 o
   1   2  13      174.59      197.34      2.83 o
   2   2  13       29.43       26.94      1.48 o
   3   2  13      243.43      227.43      3.85 o
   4   2  13      197.24      174.82      2.78 o
   5   2  13     1736.20     1695.73     16.85 o
   6   2  13     1646.79     1662.83     30.56 o
   7   2  13       89.76       79.13      6.05 o
   8   2  13      216.24      210.55      5.50 o
   9   2  13      826.58      802.97     16.54 o
  10   2  13      176.58      176.57      9.69 o
 -14   3  13      156.98      125.76     10.32 o
 -13   3  13       36.35       32.34      2.94 o
 -12   3  13        2.10        5.71      1.88 o
 -11   3  13     1306.13     1337.65     26.20 o
 -10   3  13        0.70        3.11      1.82 o
  -9   3  13       13.41       13.91      1.82 o
  -8   3  13       26.68       14.31      2.27 o
  -7   3  13     2251.31     2385.60     26.31 o
  -6   3  13        9.69        5.41      0.92 o
  -5   3  13        0.42        1.63      0.66 o
  -4   3  13     1812.56     2045.16     18.78 o
  -3   3  13       17.62       11.64      0.85 o
  -2   3  13     2828.84     3003.58     35.20 o
  -1   3  13      787.97      753.16     11.44 o
   0   3  13     2224.17     2357.21     21.58 o
   1   3  13      363.77      365.89      4.71 o
   2   3  13      552.92      544.02      6.69 o
   3   3  13     2203.57     2322.50     30.89 o
   4   3  13      609.35      573.76      8.10 o
   5   3  13      271.59      256.23      4.43 o
   6   3  13     1937.43     1903.17     29.49 o
   7   3  13      138.95      117.28      8.49 o
   8   3  13      596.37      561.82     10.28 o
   9   3  13       70.59       71.27      5.92 o
  10   3  13        0.27        3.74      1.85 o
 -13   4  13        3.68        4.16      1.93 o
 -12   4  13      332.14      386.40      9.84 o
 -11   4  13        1.46        2.82      1.43 o
 -10   4  13      103.84      105.79      7.49 o
  -9   4  13       19.12       14.52      1.89 o
  -8   4  13     1714.90     1742.97     29.43 o
  -7   4  13     1362.87     1352.51     16.98 o
  -6   4  13      402.78      397.48      7.08 o
  -5   4  13     1013.97     1092.36     14.65 o
  -4   4  13      135.43      130.24      1.90 o
  -3   4  13      385.61      358.07      4.82 o
  -2   4  13        1.45        3.05      0.63 o
  -1   4  13       40.06       38.20      1.30 o
   0   4  13      331.60      321.90      3.94 o
   1   4  13      931.03      907.34     10.90 o
   2   4  13     2796.71     2910.89     27.17 o
   3   4  13      652.64      588.77      9.07 o
   4   4  13       71.75       68.56      2.75 o
   5   4  13       24.63       29.13      1.69 o
   6   4  13      118.87      128.58      4.90 o
   7   4  13       16.33        5.80      1.60 o
   8   4  13      221.96      228.46      5.54 o
   9   4  13       95.97       98.40      8.50 o
  10   4  13      246.69      227.94      8.64 o
 -13   5  13       11.73       11.40      2.36 o
 -12   5  13        7.58        7.72      1.82 o
 -11   5  13       20.46       15.26      1.96 o
 -10   5  13      331.32      317.73      7.04 o
  -9   5  13        0.06        3.37      1.58 o
  -8   5  13      758.96      750.27     14.22 o
  -7   5  13       90.44       87.78      3.72 o
  -6   5  13       91.27       62.70      4.75 o
  -5   5  13     1462.42     1453.00     16.44 o
  -4   5  13      401.13      374.66      6.07 o
  -3   5  13       13.71       18.62      1.23 o
  -2   5  13        0.14        2.73      0.78 o
  -1   5  13        0.21        1.32      0.66 o
   0   5  13      771.55      768.03      9.65 o
   1   5  13      423.26      441.40      5.85 o
   2   5  13      525.99      466.13      4.13 o
   3   5  13       68.15       52.08      3.26 o
   4   5  13     2065.69     2003.52     23.23 o
   5   5  13        1.03        2.97      1.26 o
   6   5  13        0.37        4.01      2.38 o
   7   5  13      283.77      296.43      9.12 o
   8   5  13      267.48      301.23      6.70 o
   9   5  13       19.18       12.94      2.42 o
  10   5  13      261.68      271.22     16.29 o
 -12   6  13        2.50        4.82      2.70 o
 -11   6  13      458.49      505.39      9.39 o
 -10   6  13       44.24       48.40      3.68 o
  -9   6  13      796.02      762.64     17.71 o
  -8   6  13     1436.12     1508.31     28.65 o
  -7   6  13      164.07      155.70      6.99 o
  -6   6  13       47.39       42.87      3.30 o
  -5   6  13      501.14      509.71     10.93 o
  -4   6  13      195.46      199.93      4.20 o
  -3   6  13       63.09       47.95      2.88 o
  -2   6  13       61.98       72.29      3.06 o
  -1   6  13        9.47        6.32      0.98 o
   0   6  13     1596.81     1434.90     16.08 o
   1   6  13     1026.23      984.27     12.94 o
   2   6  13      161.94      142.87      4.86 o
   3   6  13        0.86        3.60      1.10 o
   4   6  13       85.85       86.15      4.32 o
   5   6  13      113.18      100.36      4.70 o
   6   6  13       54.29       54.51      4.31 o
   7   6  13      276.71      257.68     11.01 o
   8   6  13       24.71       18.45      2.13 o
   9   6  13      107.77       90.47      8.24 o
 -12   7  13       58.02       44.59      4.35 o
 -11   7  13       34.37       29.21      3.37 o
 -10   7  13      748.49      814.62     19.25 o
  -9   7  13     1316.40     1346.84     27.92 o
  -8   7  13      207.01      207.15      6.42 o
  -7   7  13       21.93       27.13      2.46 o
  -6   7  13      864.23      862.66     15.98 o
  -5   7  13       45.34       45.21      3.45 o
  -4   7  13      766.18      765.27     12.29 o
  -3   7  13      215.84      227.56      4.31 o
  -2   7  13     2351.30     2479.66     38.77 o
  -1   7  13      339.75      310.02      6.61 o
   0   7  13       70.60       64.13      3.59 o
   1   7  13        7.66        7.89      1.30 o
   2   7  13        2.52        5.46      1.19 o
   3   7  13       93.66       94.81      4.70 o
   4   7  13     1223.56     1234.79     20.69 o
   5   7  13        5.21        5.38      1.13 o
   6   7  13       65.69       65.55      5.79 o
   7   7  13       61.52       57.96      5.39 o
   8   7  13       47.67       43.37      4.42 o
 -11   8  13      510.27      542.05     14.81 o
 -10   8  13        5.56        8.74      2.00 o
  -9   8  13     1452.73     1572.44     47.07 o
  -8   8  13        7.26        9.58      2.13 o
  -7   8  13        0.76        4.35      1.74 o
  -6   8  13        1.04        3.32      2.35 o
  -5   8  13        7.56        8.58      1.71 o
  -4   8  13        1.33        3.61      1.31 o
  -3   8  13     1016.76      978.88     15.84 o
  -2   8  13      161.25      153.52      3.55 o
  -1   8  13      741.53      708.30     12.90 o
   0   8  13     1838.97     1812.85     46.48 o
   1   8  13      376.79      341.41      6.15 o
   2   8  13        2.87        2.08      1.82 o
   3   8  13      880.45      989.09     28.64 o
   4   8  13      110.90       95.87      6.74 o
   5   8  13      605.13      593.33     11.70 o
   6   8  13       77.73       74.60      6.14 o
   7   8  13      274.32      274.38      8.95 o
   8   8  13      380.72      392.45     11.33 o
 -10   9  13      130.75      106.18      9.10 o
  -9   9  13      963.83     1055.66     18.82 o
  -8   9  13       34.72       28.45      3.29 o
  -7   9  13       14.41       11.31      2.22 o
  -6   9  13        1.07        3.29      1.51 o
  -5   9  13       11.67       13.00      1.42 o
  -4   9  13      160.72      167.66      6.70 o
  -3   9  13        3.62        4.72      1.58 o
  -2   9  13      491.47      499.99     11.24 o
  -1   9  13        4.78        5.46      1.59 o
   0   9  13      244.25      250.86      7.61 o
   1   9  13      252.30      248.08      5.87 o
   2   9  13      178.66      173.74      5.25 o
   3   9  13     1037.35     1082.84     25.21 o
   4   9  13       58.31       52.02      4.46 o
   5   9  13      291.24      285.98      6.54 o
   6   9  13       59.11       49.61      5.56 o
   7   9  13      421.02      446.42     10.86 o
  -9  10  13       82.67       67.19      7.40 o
  -8  10  13       55.85       40.49      3.78 o
  -7  10  13       58.43       53.77      5.20 o
  -6  10  13      112.44       98.01      7.34 o
  -5  10  13        6.95        5.47      2.13 o
  -4  10  13       50.85       49.64      3.72 o
  -3  10  13      915.37      924.92     18.60 o
  -2  10  13       64.35       62.10      4.28 o
  -1  10  13       30.72       20.84      1.96 o
   0  10  13      458.76      438.08     13.08 o
   1  10  13       89.13       97.10      7.55 o
   2  10  13       14.54        7.13      2.05 o
   3  10  13      341.67      379.58      9.82 o
   4  10  13      181.72      186.54      7.81 o
   5  10  13       39.64       24.97      3.26 o
   6  10  13      217.86      214.82      7.52 o
  -8  11  13      538.21      577.04     13.18 o
  -7  11  13        2.17        6.73      2.12 o
  -6  11  13      307.13      294.62     10.25 o
  -5  11  13       14.76       15.37      1.99 o
  -4  11  13      487.55      495.69      9.86 o
  -3  11  13      128.26      124.59      8.34 o
  -2  11  13     1602.50     1628.49     30.61 o
  -1  11  13       42.22       41.77      3.06 o
   0  11  13      276.85      285.09      7.72 o
   1  11  13      498.89      569.30     16.99 o
   2  11  13       51.18       44.72      3.62 o
   3  11  13       43.32       36.22      3.39 o
   4  11  13       16.86       18.81      2.45 o
  -6  12  13        6.05        8.57      2.35 o
  -5  12  13      415.39      442.55     12.58 o
  -4  12  13      431.07      436.26      9.32 o
  -3  12  13      124.82      134.13      7.19 o
  -2  12  13       56.29       44.55      4.25 o
  -1  12  13      267.63      298.26     15.77 o
   0  12  13       33.55       23.30      3.12 o
   1  12  13      257.95      263.30      9.27 o
   2  12  13      712.92      789.41     13.79 o
 -14   0  14      626.31      680.19     21.82 o
 -13   0  14     2062.36     2250.08     59.80 o
 -12   0  14        2.33        5.32      2.70 o
 -11   0  14      102.37       77.90      8.10 o
 -10   0  14       67.46       63.21      5.32 o
  -9   0  14        0.51        5.88      2.45 o
  -8   0  14     2293.64     2315.67     57.74 o
  -7   0  14       42.73       38.72      2.71 o
  -6   0  14     1830.57     1794.79     17.21 o
  -5   0  14     6260.83     6798.81     58.42 o
  -4   0  14     6026.49     6097.09     61.90 o
  -3   0  14      705.07      696.21     15.46 o
  -2   0  14       15.01        6.83      1.82 o
  -1   0  14      105.25       69.48      7.10 o
   0   0  14      277.59      266.47      8.26 o
   1   0  14       83.51       94.51      2.76 o
   2   0  14       15.55        7.21      0.91 o
   3   0  14       72.11       76.17      3.48 o
   4   0  14      596.42      599.67     10.99 o
   5   0  14     9737.53    10519.60     66.64 o
   6   0  14      258.58      236.42      6.43 o
   7   0  14     2096.10     2195.57     52.71 o
   8   0  14        2.84        4.39      3.14 o
   9   0  14      356.91      360.05     15.59 o
  10   0  14        3.80        7.16      2.52 o
 -14   1  14        8.45        7.46      1.83 o
 -13   1  14       24.32       23.13      2.06 o
 -12   1  14       23.79       26.19      2.82 o
 -11   1  14      129.83      131.86     10.00 o
 -10   1  14      123.78      102.44      7.39 o
  -9   1  14      110.99       91.99      4.79 o
  -8   1  14       35.21       30.36      2.34 o
  -7   1  14     1103.38     1181.26     13.47 o
  -6   1  14        7.38        8.48      0.88 o
  -5   1  14      237.41      226.13      3.13 o
  -4   1  14        1.74        4.22      0.66 o
  -3   1  14       92.60       87.66      1.79 o
  -2   1  14     1034.45     1079.21     16.68 o
  -1   1  14      200.02      221.12      8.64 o
   0   1  14      182.73      212.14      4.18 o
   1   1  14       99.15      128.93      3.45 o
   2   1  14     1682.41     1733.01     18.91 o
   3   1  14     5243.66     5486.66     47.10 o
   4   1  14      750.77      774.46     12.54 o
   5   1  14        0.30        1.96      0.99 o
   6   1  14      131.36      133.78      6.61 o
   7   1  14      450.86      414.35     10.26 o
   8   1  14      283.15      284.32      8.04 o
   9   1  14        0.09        5.39      1.96 o
  10   1  14       68.62       61.78      5.17 o
 -13   2  14      191.11      160.63      9.96 o
 -12   2  14       22.74       19.60      2.42 o
 -11   2  14      342.50      369.08      7.86 o
 -10   2  14       13.27       17.90      2.16 o
  -9   2  14      281.78      261.46      5.92 o
  -8   2  14      465.84      472.27      9.38 o
  -7   2  14      880.63      957.73     14.38 o
  -6   2  14       74.68       63.66      2.24 o
  -5   2  14      821.48      847.66     10.75 o
  -4   2  14     1400.14     1444.95     14.26 o
  -3   2  14     3085.53     3096.45     32.75 o
  -2   2  14     2678.42     2818.44     23.19 o
  -1   2  14       66.22       61.20      2.09 o
   0   2  14     1053.58     1058.62     16.82 o
   1   2  14      100.94       86.73      2.03 o
   2   2  14     1113.23     1181.89      9.83 o
   3   2  14       16.21        8.38      0.69 o
   4   2  14      260.26      240.70      4.74 o
   5   2  14      470.89      480.75      8.22 o
   6   2  14     1060.86     1061.16     18.20 o
   7   2  14       27.14       23.97      2.55 o
   8   2  14      588.54      600.30     11.20 o
   9   2  14      510.06      507.12     13.00 o
  10   2  14       30.70       29.00      2.95 o
 -13   3  14      239.57      242.38      8.66 o
 -12   3  14      176.26      188.71      9.48 o
 -11   3  14     1320.93     1432.15     28.50 o
 -10   3  14      740.28      749.99     11.10 o
  -9   3  14      205.97      224.88      5.31 o
  -8   3  14      198.08      200.58      5.62 o
  -7   3  14     2477.99     2510.09     25.93 o
  -6   3  14      674.46      659.21     11.03 o
  -5   3  14      377.26      375.05      5.53 o
  -4   3  14       47.96       38.08      2.08 o
  -3   3  14      115.59      114.81      2.33 o
  -2   3  14     1758.52     1748.06     22.42 o
  -1   3  14      431.49      417.58      6.37 o
   0   3  14      427.59      391.55      9.30 o
   1   3  14      305.09      313.96      3.50 o
   2   3  14     1783.67     1750.26     12.66 o
   3   3  14     3710.96     3769.78     32.79 o
   4   3  14      228.42      192.76      3.10 o
   5   3  14       18.56       16.21      1.44 o
   6   3  14      705.57      675.90     14.32 o
   7   3  14     2075.55     2065.83     38.60 o
   8   3  14       31.06       29.11      2.35 o
   9   3  14      785.16      819.03     15.87 o
  10   3  14      112.95      107.33      8.68 o
 -13   4  14        0.57        4.60      2.29 o
 -12   4  14        1.47        1.89      1.75 o
 -11   4  14      357.68      362.19      8.00 o
 -10   4  14      118.06      131.84      6.51 o
  -9   4  14      202.21      237.79      5.38 o
  -8   4  14       81.39       80.48      5.91 o
  -7   4  14      120.97      118.69      4.18 o
  -6   4  14     1431.92     1499.25     17.45 o
  -5   4  14       20.45       19.40      1.44 o
  -4   4  14      359.98      355.33      5.10 o
  -3   4  14      348.75      322.23      3.82 o
  -2   4  14       88.34       97.62      1.52 o
  -1   4  14        0.69        4.07      0.47 o
   0   4  14       29.78       28.20      1.32 o
   1   4  14       14.49       14.66      0.90 o
   2   4  14      737.79      670.77      7.94 o
   3   4  14      411.79      422.73      4.63 o
   4   4  14        0.40        0.49      0.92 o
   5   4  14      568.56      563.47     11.30 o
   6   4  14        2.94        3.92      1.38 o
   7   4  14       16.90       11.29      1.67 o
   8   4  14        7.45        9.76      1.55 o
   9   4  14      656.48      636.06     14.68 o
 -13   5  14       36.60       29.07      3.56 o
 -12   5  14       12.91       11.83      2.33 o
 -11   5  14      385.01      361.94      9.20 o
 -10   5  14       55.53       59.78      4.53 o
  -9   5  14        0.03        2.00      1.31 o
  -8   5  14      944.75     1025.30     17.50 o
  -7   5  14       51.18       61.26      5.03 o
  -6   5  14     1069.55     1027.56     18.58 o
  -5   5  14      209.46      199.64      3.72 o
  -4   5  14       15.91       16.09      1.25 o
  -3   5  14      171.90      145.68      2.65 o
  -2   5  14        0.42        1.67      0.66 o
  -1   5  14      705.52      746.61     11.66 o
   0   5  14       28.90       37.40      1.95 o
   1   5  14      339.72      302.06      4.35 o
   2   5  14     1535.30     1623.84     15.35 o
   3   5  14      624.23      602.29      9.76 o
   4   5  14      768.99      690.50     13.25 o
   5   5  14      509.03      503.95     11.46 o
   6   5  14       18.41       19.25      1.65 o
   7   5  14      825.03      810.07     17.55 o
   8   5  14       13.15        9.06      2.01 o
   9   5  14      127.15       98.74      8.19 o
 -12   6  14        0.37        3.29      2.25 o
 -11   6  14        1.55        4.07      1.97 o
 -10   6  14      408.92      424.09     11.18 o
  -9   6  14      809.94      781.39     13.23 o
  -8   6  14      254.18      269.00      8.11 o
  -7   6  14       72.38       69.70      4.88 o
  -6   6  14      207.53      181.28      5.51 o
  -5   6  14      271.46      258.20      4.99 o
  -4   6  14      945.74      927.42     15.38 o
  -3   6  14       16.66        7.55      1.19 o
  -2   6  14      299.99      288.57      6.22 o
  -1   6  14      475.75      432.07      7.15 o
   0   6  14      131.31      162.95      3.21 o
   1   6  14       70.49       70.17      1.83 o
   2   6  14     1167.25     1106.86     16.99 o
   3   6  14      587.58      584.31     14.11 o
   4   6  14        1.46        7.13      1.46 o
   5   6  14      417.77      448.80     10.76 o
   6   6  14        6.88        4.66      1.51 o
   7   6  14        1.98        5.04      1.78 o
   8   6  14      168.14      151.69      8.39 o
   9   6  14       90.88       76.60      8.46 o
 -12   7  14      117.56      103.98     11.16 o
 -11   7  14       41.33       36.34      3.10 o
 -10   7  14        1.45        6.13      2.19 o
  -9   7  14       47.38       36.98      3.45 o
  -8   7  14      116.00      105.91      7.00 o
  -7   7  14       14.61        8.92      1.94 o
  -6   7  14       87.44       78.15      3.25 o
  -5   7  14     1833.24     1876.04     28.03 o
  -4   7  14      473.82      450.01      6.29 o
  -3   7  14      614.90      644.82     10.10 o
  -2   7  14       48.58       40.34      2.22 o
  -1   7  14      602.77      597.78      9.09 o
   0   7  14       62.49       49.00      3.68 o
   1   7  14      178.42      164.39      3.05 o
   2   7  14      131.25       89.15      5.47 o
   3   7  14      955.64      975.37     17.32 o
   4   7  14      782.67      816.12     15.18 o
   5   7  14       36.91       30.25      2.94 o
   6   7  14        3.27        6.56      1.56 o
   7   7  14      190.72      188.69      7.63 o
   8   7  14      123.46      114.01     12.43 o
 -11   8  14       23.92       17.31      2.69 o
 -10   8  14      208.03      215.70      7.13 o
  -9   8  14       17.54       15.84      2.24 o
  -8   8  14        6.96        7.34      1.78 o
  -7   8  14      399.42      410.10      9.59 o
  -6   8  14      830.74      861.46     18.14 o
  -5   8  14     1086.36     1106.26     24.52 o
  -4   8  14     2347.97     2449.51     37.26 o
  -3   8  14      138.45      136.09      4.50 o
  -2   8  14      249.21      226.22      4.75 o
  -1   8  14      487.82      446.29     10.26 o
   0   8  14        0.18        2.83      1.92 o
   1   8  14        3.73        2.14      1.45 o
   2   8  14      584.68      614.15     13.86 o
   3   8  14       51.83       57.75      4.16 o
   4   8  14      137.54      151.21      4.62 o
   5   8  14     1890.63     2025.95     40.26 o
   6   8  14      149.43      124.27      7.26 o
   7   8  14      161.34      133.12     12.29 o
 -10   9  14       54.19       48.85      4.26 o
  -9   9  14      246.46      224.00      9.99 o
  -8   9  14        4.33        4.83      1.84 o
  -7   9  14      106.07       95.98      7.29 o
  -6   9  14       37.30       30.91      2.80 o
  -5   9  14      373.06      376.43      7.78 o
  -4   9  14      271.50      250.53      6.11 o
  -3   9  14      158.57      164.72      5.72 o
  -2   9  14      159.68      170.88      5.62 o
  -1   9  14       17.93       21.71      2.84 o
   0   9  14      467.17      469.49     11.13 o
   1   9  14      157.72      141.71      8.33 o
   2   9  14       96.09      114.75      4.93 o
   3   9  14       56.76       54.39      4.34 o
   4   9  14      213.92      261.66      8.59 o
   5   9  14        7.20        9.18      1.74 o
   6   9  14      161.98      140.60     13.00 o
  -9  10  14      119.16       98.14     11.33 o
  -8  10  14       54.82       40.82      4.33 o
  -7  10  14      144.07      134.47     12.05 o
  -6  10  14      418.60      438.10      9.58 o
  -5  10  14      654.52      641.50     14.92 o
  -4  10  14        9.58       10.45      1.89 o
  -3  10  14      882.05      905.59     18.30 o
  -2  10  14      121.78      123.59      4.30 o
  -1  10  14      161.92      171.36      7.11 o
   0  10  14      131.52      122.52      9.66 o
   1  10  14        0.43        0.43      1.57 o
   2  10  14      146.81      153.77      6.74 o
   3  10  14      177.99      169.07      7.23 o
   4  10  14      325.02      352.78      7.54 o
   5  10  14        0.76        3.91      2.63 o
  -7  11  14      198.55      159.91     14.76 o
  -6  11  14        2.60        6.83      2.23 o
  -5  11  14       61.09       57.60      5.27 o
  -4  11  14        1.51        3.33      2.13 o
  -3  11  14       91.69       90.35      6.50 o
  -2  11  14      557.23      602.17     12.58 o
  -1  11  14        9.62        7.84      1.94 o
   0  11  14        6.32        5.87      1.74 o
   1  11  14      130.33      162.02      7.03 o
   2  11  14      255.85      263.11      7.47 o
   3  11  14       62.50       60.42      5.87 o
  -5  12  14       13.40       11.28      3.55 o
  -4  12  14       36.03       35.95      2.91 o
  -3  12  14       36.35       24.92      3.57 o
  -2  12  14       65.47       49.63      4.52 o
  -1  12  14      160.81      115.97     10.25 o
   0  12  14      279.36      304.43     10.98 o
   1  12  14       20.46       13.62      2.10 o
 -13   1  15       97.46       98.71      6.75 o
 -12   1  15      324.67      351.46      9.40 o
 -11   1  15       63.24       65.40      4.86 o
 -10   1  15      300.74      303.67      7.37 o
  -9   1  15      115.25       99.42      4.31 o
  -8   1  15     2435.52     2486.63     34.78 o
  -7   1  15     1743.17     1761.65     18.78 o
  -6   1  15      247.54      231.51      3.75 o
  -5   1  15       10.18        9.22      0.89 o
  -4   1  15     1052.29     1045.69     12.81 o
  -3   1  15       78.40       67.30      1.98 o
  -2   1  15       46.99       44.45      2.58 o
  -1   1  15      472.01      414.61      9.25 o
   0   1  15     1269.65     1396.22     20.22 o
   1   1  15     4102.23     4393.23     53.23 o
   2   1  15     7677.40     8230.72     42.61 o
   3   1  15     1017.39     1070.61     16.77 o
   4   1  15        0.26        1.20      0.55 o
   5   1  15     1267.51     1220.74     21.53 o
   6   1  15     1068.83     1114.09     20.73 o
   7   1  15      594.81      592.94     14.00 o
   8   1  15      110.82       86.22      7.33 o
   9   1  15       60.61       46.25      3.98 o
  10   1  15       94.93       71.47      8.59 o
 -13   2  15        0.01        0.51      1.80 o
 -12   2  15       47.65       45.88      4.02 o
 -11   2  15       46.06       34.76      3.05 o
 -10   2  15     1827.77     1920.72     33.20 o
  -9   2  15       50.10       40.08      3.03 o
  -8   2  15      225.95      235.61      5.53 o
  -7   2  15      289.26      284.55      4.46 o
  -6   2  15      146.76      156.99      2.95 o
  -5   2  15     3575.97     3834.63     28.39 o
  -4   2  15      718.95      692.15      8.48 o
  -3   2  15      803.88      786.21     11.76 o
  -2   2  15       16.46       11.41      1.36 o
  -1   2  15      390.80      365.81      5.06 o
   0   2  15     1296.57     1379.64     13.40 o
   1   2  15        0.70        4.79      1.12 o
   2   2  15      528.26      497.24      6.34 o
   3   2  15      575.03      581.42      7.89 o
   4   2  15       31.81       31.72      1.92 o
   5   2  15      465.52      467.76      9.96 o
   6   2  15      135.48      114.05      4.69 o
   7   2  15      117.85       94.21      8.62 o
   8   2  15      683.23      710.95     15.38 o
   9   2  15       24.38       19.36      2.47 o
 -13   3  15       23.36       18.48      2.83 o
 -12   3  15       34.82       34.02      3.00 o
 -11   3  15        1.53        5.63      1.75 o
 -10   3  15      877.55      847.86     16.40 o
  -9   3  15       50.82       42.22      3.53 o
  -8   3  15       57.98       42.13      3.06 o
  -7   3  15      553.19      564.73      7.96 o
  -6   3  15      509.77      514.76      7.55 o
  -5   3  15       45.25       39.67      1.92 o
  -4   3  15        2.29        3.70      0.60 o
  -3   3  15      213.20      203.07      2.60 o
  -2   3  15     2064.71     2150.66     19.58 o
  -1   3  15      424.41      416.81      6.09 o
   0   3  15      296.20      276.95      5.72 o
   1   3  15      149.75      149.17      2.40 o
   2   3  15      556.03      564.76      7.55 o
   3   3  15     1575.09     1602.98     15.18 o
   4   3  15      156.04      181.06      4.37 o
   5   3  15      787.94      813.33     13.34 o
   6   3  15      193.47      170.19      4.39 o
   7   3  15      100.47       96.08      6.86 o
   8   3  15      438.34      432.52      8.57 o
   9   3  15       16.49       13.33      2.23 o
 -13   4  15       86.73       77.43      6.49 o
 -12   4  15      232.28      232.81      9.57 o
 -11   4  15      168.92      155.82     12.61 o
 -10   4  15     1057.65     1151.43     22.68 o
  -9   4  15       60.85       45.92      3.51 o
  -8   4  15       33.08       36.37      2.63 o
  -7   4  15        1.22        1.28      1.01 o
  -6   4  15      456.10      420.96      7.01 o
  -5   4  15      120.80      108.52      2.40 o
  -4   4  15      295.09      263.14      4.34 o
  -3   4  15     1401.60     1434.11     13.97 o
  -2   4  15       88.77       76.49      1.59 o
  -1   4  15     2945.42     3071.76     30.34 o
   0   4  15      287.39      257.16      3.72 o
   1   4  15      100.86       78.85      1.43 o
   2   4  15      381.63      349.79      4.37 o
   3   4  15      435.54      465.39      7.35 o
   4   4  15      315.33      355.11      6.15 o
   5   4  15       48.46       39.37      2.77 o
   6   4  15        0.09        3.54      1.45 o
   7   4  15       58.59       44.61      3.33 o
   8   4  15      866.13      928.44     18.33 o
   9   4  15       64.00       52.10      7.06 o
 -12   5  15      173.84      159.72      9.69 o
 -11   5  15      711.52      747.18     16.68 o
 -10   5  15       53.31       57.59      5.43 o
  -9   5  15        8.09        7.73      1.71 o
  -8   5  15       29.99       33.73      2.79 o
  -7   5  15       28.13       16.56      1.69 o
  -6   5  15        0.42        2.79      1.21 o
  -5   5  15      153.86      153.40      3.28 o
  -4   5  15       19.79       14.23      1.18 o
  -3   5  15     3620.57     3764.88     35.43 o
  -2   5  15     1067.90     1086.88     14.39 o
  -1   5  15       30.40       22.63      1.59 o
   0   5  15      275.45      277.81      4.04 o
   1   5  15     1967.85     2000.47     20.85 o
   2   5  15        7.88        2.71      0.71 o
   3   5  15       96.05       68.24      4.32 o
   4   5  15        6.84        5.70      1.14 o
   5   5  15       95.86      103.74      3.96 o
   6   5  15      515.82      517.53     10.06 o
   7   5  15      275.40      286.92      7.69 o
   8   5  15       23.81       17.55      3.10 o
 -12   6  15       94.43       74.20      5.49 o
 -11   6  15      184.33      175.39      9.75 o
 -10   6  15      123.98      113.58      7.56 o
  -9   6  15      232.02      256.39      6.22 o
  -8   6  15        5.89        8.26      1.94 o
  -7   6  15       60.88       55.96      4.82 o
  -6   6  15      133.26      106.64      8.02 o
  -5   6  15       26.99       22.29      1.79 o
  -4   6  15       50.95       54.89      3.92 o
  -3   6  15      233.29      194.77      3.39 o
  -2   6  15      365.22      358.47      5.75 o
  -1   6  15       25.99       22.11      1.55 o
   0   6  15      804.40      823.21     16.93 o
   1   6  15      128.30      119.09      3.28 o
   2   6  15        2.55        2.55      1.08 o
   3   6  15      832.58      845.99     10.70 o
   4   6  15      153.55      134.14      4.83 o
   5   6  15       55.54       56.33      4.73 o
   6   6  15       31.30       27.01      2.42 o
   7   6  15       67.09       57.67      6.18 o
   8   6  15        0.05        1.62      2.37 o
 -11   7  15        9.83        6.85      1.47 o
 -10   7  15       29.17       22.61      2.54 o
  -9   7  15       63.77       61.68      5.17 o
  -8   7  15      155.04      142.79      9.79 o
  -7   7  15       89.32       75.50      6.81 o
  -6   7  15       31.29       33.25      2.81 o
  -5   7  15     1345.14     1313.39     20.03 o
  -4   7  15      105.29       87.31      6.24 o
  -3   7  15      134.44      141.38      5.28 o
  -2   7  15       11.85        8.57      1.36 o
  -1   7  15      804.02      750.68     16.93 o
   0   7  15        5.84        5.88      1.21 o
   1   7  15     1415.88     1381.24     22.59 o
   2   7  15      974.24      807.55     25.94 o
   3   7  15      137.27      132.44      4.11 o
   4   7  15      726.35      680.27     13.15 o
   5   7  15       25.59       16.24      1.82 o
   6   7  15       47.70       57.15      6.45 o
   7   7  15        0.05        4.81      2.82 o
 -10   8  15       21.30       10.86      2.26 o
  -9   8  15       64.39       58.38      5.33 o
  -8   8  15      439.71      433.91     11.20 o
  -7   8  15      720.84      716.94     15.02 o
  -6   8  15      494.71      471.05     11.41 o
  -5   8  15        0.57        5.99      1.42 o
  -4   8  15       41.03       50.33      4.67 o
  -3   8  15      162.59      155.36      6.03 o
  -2   8  15      728.58      699.45     15.08 o
  -1   8  15      242.66      258.16      5.79 o
   0   8  15     1165.79     1215.01     21.14 o
   1   8  15       10.64        6.93      1.45 o
   2   8  15      929.21      947.53     19.55 o
   3   8  15       98.34       99.10      5.73 o
   4   8  15      128.09      147.26      7.91 o
   5   8  15      412.02      393.47     16.11 o
   6   8  15      150.24      131.00     16.39 o
   7   8  15      281.97      293.09      9.53 o
  -9   9  15       10.81       10.20      2.01 o
  -8   9  15      123.31      112.12      9.40 o
  -7   9  15      221.92      234.10      6.81 o
  -6   9  15      681.55      702.92     17.30 o
  -5   9  15       24.45       15.41      2.15 o
  -4   9  15      102.59      106.88      6.28 o
  -3   9  15        4.88        4.86      1.42 o
  -2   9  15     1173.58     1263.13     27.30 o
  -1   9  15      125.19      119.97      6.21 o
   0   9  15      284.44      302.03      4.94 o
   1   9  15       64.34       58.54      4.33 o
   2   9  15      851.36      865.88     18.45 o
   3   9  15      391.65      390.64     10.67 o
   4   9  15       13.23       13.91      2.83 o
   5   9  15       87.66       66.49      8.08 o
   6   9  15       61.11       59.42      7.55 o
  -8  10  15      140.31      109.66     12.02 o
  -7  10  15      148.14      134.92      9.94 o
  -6  10  15      689.52      710.58     14.62 o
  -5  10  15      147.60      127.75     10.12 o
  -4  10  15        1.37        7.26      1.70 o
  -3  10  15       29.88       28.33      2.99 o
  -2  10  15      335.36      338.41      7.14 o
  -1  10  15       53.03       57.04      4.97 o
   0  10  15       22.16       23.07      2.42 o
   1  10  15       70.51       73.79      5.76 o
   2  10  15       87.59       72.89      6.88 o
   3  10  15        0.27        2.60      2.62 o
   4  10  15      937.07     1004.02     25.09 o
  -6  11  15      677.54      736.74     14.66 o
  -5  11  15      416.97      411.12     12.36 o
  -4  11  15      496.45      552.78     20.09 o
  -3  11  15      272.96      291.54      5.69 o
  -2  11  15      667.36      735.30     18.02 o
  -1  11  15       72.42       59.66      4.48 o
   0  11  15      621.32      658.35     20.43 o
   1  11  15        0.70        0.72      2.42 o
   2  11  15        4.05        8.33      1.96 o
   3  11  15     1162.24     1310.74    105.52 o
  -3  12  15       82.80       66.85     13.93 o
  -2  12  15      341.54      340.98     10.28 o
  -1  12  15        8.30        6.10      3.37 o
 -13   0  16      346.27      360.57     18.79 o
 -12   0  16       70.64       74.82      7.85 o
 -11   0  16     2019.32     2191.81     62.10 o
 -10   0  16       13.43       14.58      5.03 o
  -9   0  16      162.03      152.55      9.49 o
  -8   0  16      381.53      356.08      7.69 o
  -7   0  16     6054.40     6375.04     76.19 o
  -6   0  16      935.94      925.87     15.67 o
  -5   0  16      537.95      550.52     11.13 o
  -4   0  16        0.22        1.65      1.19 o
  -3   0  16     2615.67     2924.08    100.84 o
  -2   0  16     3369.31     3614.68    111.76 o
  -1   0  16      814.59      825.56     26.67 o
   0   0  16      530.31      522.64     17.42 o
   1   0  16       18.39       13.21      3.12 o
   2   0  16     2427.72     2420.70     52.29 o
   3   0  16       13.99        5.46      1.10 o
   4   0  16     1551.64     1569.92     35.83 o
   5   0  16      813.40      824.77     21.91 o
   6   0  16      652.09      665.26     20.41 o
   7   0  16      208.72      228.08      7.47 o
   8   0  16        2.40        3.64      1.69 o
   9   0  16        2.86        7.35      3.50 o
 -13   1  16       78.40       65.11      5.73 o
 -12   1  16       17.44       19.74      2.52 o
 -11   1  16        2.65        4.97      1.41 o
 -10   1  16      665.23      702.53     17.93 o
  -9   1  16        6.89        3.22      1.95 o
  -8   1  16     1241.80     1250.65     20.49 o
  -7   1  16      160.33      156.77      1.85 o
  -6   1  16     2570.41     2610.47     24.14 o
  -5   1  16      181.54      161.18      1.77 o
  -4   1  16      763.96      755.15     10.78 o
  -3   1  16      451.28      435.40      7.68 o
  -2   1  16      904.79      939.98     28.42 o
  -1   1  16     2840.75     2994.89     58.37 o
   0   1  16     1979.49     2069.16     39.44 o
   1   1  16     1401.15     1501.06     33.47 o
   2   1  16     1060.45     1091.26     21.79 o
   3   1  16      654.32      621.77      9.29 o
   4   1  16      427.18      386.08      6.69 o
   5   1  16      413.30      389.17      8.92 o
   6   1  16      350.17      348.91      7.05 o
   7   1  16       90.02       73.64      7.51 o
   8   1  16      105.76       92.09      8.25 o
   9   1  16      834.67      889.83     40.45 o
 -13   2  16       56.83       37.88      2.94 o
 -12   2  16       44.82       38.37      3.39 o
 -11   2  16      140.24      135.49      8.81 o
 -10   2  16       29.33       34.16      2.67 o
  -9   2  16       62.88       49.03      3.52 o
  -8   2  16       90.13       92.32      3.85 o
  -7   2  16      520.24      556.19      5.63 o
  -6   2  16      290.92      261.04      4.14 o
  -5   2  16      291.18      291.85      4.29 o
  -4   2  16      397.52      376.27      5.10 o
  -3   2  16      393.63      398.55      7.28 o
  -2   2  16       27.01       26.23      3.26 o
  -1   2  16       19.50       18.16      1.41 o
   0   2  16      236.76      214.79      4.47 o
   1   2  16      213.57      204.03      3.79 o
   2   2  16      231.58      251.01      4.57 o
   3   2  16      858.52      823.23     12.84 o
   4   2  16      360.94      368.68      7.59 o
   5   2  16       58.44       45.88      4.01 o
   6   2  16       12.56        9.28      1.85 o
   7   2  16      242.65      232.27      5.88 o
   8   2  16      418.24      379.69      7.27 o
   9   2  16      272.80      310.38     16.31 o
 -13   3  16      285.65      286.33      9.72 o
 -12   3  16       10.78       10.95      2.49 o
 -11   3  16       48.48       57.83      4.56 o
 -10   3  16      188.58      185.71      7.29 o
  -9   3  16      763.19      766.69     13.50 o
  -8   3  16        6.10        4.26      1.92 o
  -7   3  16        8.93       11.55      1.37 o
  -6   3  16      551.63      544.89      8.42 o
  -5   3  16      699.27      672.11      9.43 o
  -4   3  16       31.76       30.86      1.88 o
  -3   3  16        3.70        3.11      0.89 o
  -2   3  16     1789.09     1774.33     16.39 o
  -1   3  16      346.65      347.52      6.17 o
   0   3  16     6040.89     5991.71     63.50 o
   1   3  16      663.09      590.57      9.31 o
   2   3  16     1030.84     1019.87     14.03 o
   3   3  16        0.56        2.22      0.82 o
   4   3  16     1427.66     1398.26     22.12 o
   5   3  16      119.20      107.40      3.85 o
   6   3  16      179.51      165.88      4.31 o
   7   3  16      643.88      661.87     16.94 o
   8   3  16       88.81       73.95      7.17 o
   9   3  16      191.05      191.10      7.87 o
 -12   4  16       29.37       25.62      2.77 o
 -11   4  16      108.79       98.96      9.08 o
 -10   4  16       26.23       19.94      2.25 o
  -9   4  16       24.74       22.85      2.26 o
  -8   4  16        5.50        6.32      1.41 o
  -7   4  16      500.88      510.53     10.74 o
  -6   4  16     1124.98     1149.48     16.16 o
  -5   4  16      293.58      277.78      4.79 o
  -4   4  16       98.98       96.57      2.40 o
  -3   4  16       32.03       26.13      1.15 o
  -2   4  16       67.19       70.61      2.82 o
  -1   4  16      709.16      698.00     11.30 o
   0   4  16       21.82       16.67      1.29 o
   1   4  16       11.90       10.91      1.36 o
   2   4  16     1100.93     1084.72     18.79 o
   3   4  16        0.31        1.95      0.78 o
   4   4  16     2202.78     2136.55     36.20 o
   5   4  16        2.12        5.79      1.26 o
   6   4  16      123.99       95.64      9.22 o
   7   4  16        0.13        1.41      2.01 o
   8   4  16       11.16        8.24      2.41 o
 -12   5  16      283.07      297.16      6.47 o
 -11   5  16       68.95       66.05      6.08 o
 -10   5  16       29.64       22.14      2.51 o
  -9   5  16     1028.35     1104.59     22.61 o
  -8   5  16      185.82      183.68      8.15 o
  -7   5  16      114.96      108.11      7.56 o
  -6   5  16        1.53        2.17      1.40 o
  -5   5  16      515.76      458.08      7.98 o
  -4   5  16     1701.38     1744.25     23.33 o
  -3   5  16      636.06      548.87      6.72 o
  -2   5  16      800.78      728.55     11.36 o
  -1   5  16      429.77      380.94      5.83 o
   0   5  16     1071.80      989.50     15.32 o
   1   5  16      779.62      761.12     12.17 o
   2   5  16      132.52      147.69      3.07 o
   3   5  16      392.69      358.67      6.99 o
   4   5  16      112.02      103.94      4.80 o
   5   5  16      368.85      336.53      7.65 o
   6   5  16      241.82      222.06      6.40 o
   7   5  16      188.33      152.30     13.81 o
   8   5  16       36.55       34.82      4.23 o
 -11   6  16      194.45      205.59      9.22 o
 -10   6  16       38.71       31.36      3.26 o
  -9   6  16      310.71      327.20      6.00 o
  -8   6  16       89.58       87.28      6.73 o
  -7   6  16      290.25      302.88      8.54 o
  -6   6  16       46.34       43.36      4.04 o
  -5   6  16      175.26      174.75      4.34 o
  -4   6  16     2414.33     2450.81     40.93 o
  -3   6  16      264.05      255.90      4.55 o
  -2   6  16      102.97       92.89      5.12 o
  -1   6  16      258.28      258.43      7.39 o
   0   6  16        1.27        3.61      1.04 o
   1   6  16      148.07      166.72      4.37 o
   2   6  16      209.60      226.63      4.24 o
   3   6  16       18.13       15.39      1.74 o
   4   6  16       16.94       11.98      2.37 o
   5   6  16      190.00      181.94     10.99 o
   6   6  16      143.73      109.93     13.08 o
   7   6  16      542.10      569.51     19.10 o
 -11   7  16       14.63       11.89      2.26 o
 -10   7  16      275.30      291.90      9.36 o
  -9   7  16       70.25       53.20      4.56 o
  -8   7  16      409.78      397.62      8.98 o
  -7   7  16      135.86      135.59      6.82 o
  -6   7  16      341.16      329.95      7.47 o
  -5   7  16      204.52      182.66      5.00 o
  -4   7  16      657.58      676.67     14.21 o
  -3   7  16     1529.82     1565.81     30.52 o
  -2   7  16      635.31      577.86     11.63 o
  -1   7  16       65.21       79.75      5.52 o
   0   7  16       22.28       19.13      1.73 o
   1   7  16      450.22      424.91     10.38 o
   2   7  16       14.90       20.24      1.89 o
   3   7  16        9.27       12.83      2.35 o
   4   7  16       52.86       45.78      3.83 o
   5   7  16       43.96       50.64      6.24 o
   6   7  16      578.11      620.53     17.06 o
   7   7  16       25.61       27.91      4.66 o
 -10   8  16       44.83       28.55      3.31 o
  -9   8  16        0.67        4.30      1.45 o
  -8   8  16     1012.35     1048.43     21.38 o
  -7   8  16      308.64      302.69      8.07 o
  -6   8  16        9.04        8.45      1.91 o
  -5   8  16       51.15       43.13      4.09 o
  -4   8  16       35.71       32.60      2.53 o
  -3   8  16      177.05      162.85      4.86 o
  -2   8  16      215.48      237.29      4.61 o
  -1   8  16      783.32      777.12     12.88 o
   0   8  16      339.95      330.40      6.47 o
   1   8  16       17.38       17.86      1.94 o
   2   8  16     1970.88     2020.91     52.23 o
   3   8  16      282.81      261.09     11.83 o
   4   8  16       83.19       72.55      7.97 o
   5   8  16      250.82      260.33      7.82 o
   6   8  16       71.85       63.79      7.40 o
  -9   9  16       77.57       58.05      5.84 o
  -8   9  16      170.44      159.87      8.87 o
  -7   9  16      118.58      100.14      9.51 o
  -6   9  16      654.77      696.79     15.71 o
  -5   9  16        4.83        3.86      1.88 o
  -4   9  16       77.71       66.95      5.49 o
  -3   9  16       17.74       19.75      2.03 o
  -2   9  16       27.67       30.98      2.67 o
  -1   9  16        0.03        5.86      1.53 o
   0   9  16      312.34      278.99      8.27 o
   1   9  16      497.29      594.51     13.76 o
   2   9  16        0.37        6.53      1.73 o
   3   9  16      779.87      959.87     22.04 o
   4   9  16      271.52      294.01      8.64 o
   5   9  16        3.05        6.51      3.06 o
  -7  10  16        0.24        3.66      2.46 o
  -6  10  16      595.89      631.94     20.67 o
  -5  10  16      603.48      611.29     17.06 o
  -4  10  16       68.55       63.23      6.43 o
  -3  10  16       11.84       10.04      2.24 o
  -2  10  16       89.17       90.92      7.71 o
  -1  10  16       68.62       72.28      6.56 o
   0  10  16      193.16      188.87      7.52 o
   1  10  16      341.04      399.78      7.60 o
   2  10  16      127.38      115.24      9.11 o
   3  10  16      547.38      580.61     14.96 o
  -5  11  16      257.42      259.67     16.56 o
  -4  11  16        0.21        5.57      2.21 o
  -3  11  16       45.07       47.54      6.19 o
  -2  11  16       36.99       29.38      3.48 o
  -1  11  16        0.71        2.88      1.97 o
   0  11  16      131.89      118.18      9.85 o
   1  11  16      486.02      524.22     13.18 o
 -13   1  17       18.95       18.57      2.38 o
 -12   1  17        4.71        5.11      1.66 o
 -11   1  17     1015.44     1068.20     21.30 o
 -10   1  17      106.79       88.30      6.28 o
  -9   1  17       43.70       39.47      3.36 o
  -8   1  17      291.53      280.70      5.24 o
  -7   1  17      357.33      373.75      4.47 o
  -6   1  17       20.13       20.15      1.36 o
  -5   1  17     1184.12     1218.77     11.96 o
  -4   1  17      242.42      228.32      4.19 o
  -3   1  17      488.45      480.26     13.08 o
  -2   1  17     3242.72     3282.56     72.45 o
  -1   1  17     5600.97     6132.57    171.06 o
   0   1  17       74.52       94.35      8.12 o
   1   1  17      547.97      556.80     11.36 o
   2   1  17       51.81       34.93      2.43 o
   3   1  17      214.19      234.43      5.31 o
   4   1  17        4.94        8.17      1.26 o
   5   1  17        4.47        6.55      1.51 o
   6   1  17      388.13      371.02      9.52 o
   7   1  17       26.90       30.48      5.10 o
   8   1  17      530.72      605.53     27.96 o
 -13   2  17      579.17      664.66     15.00 o
 -12   2  17        2.95        2.00      1.59 o
 -11   2  17       51.49       39.44      3.14 o
 -10   2  17        0.21        4.29      1.36 o
  -9   2  17        6.53        2.85      1.59 o
  -8   2  17      263.79      262.17      4.07 o
  -7   2  17       13.59       16.50      1.03 o
  -6   2  17      624.71      624.62      9.52 o
  -5   2  17       93.72       93.01      1.96 o
  -4   2  17      956.31      958.43     14.70 o
  -3   2  17     1400.85     1449.37     22.10 o
  -2   2  17      132.75      138.51      4.62 o
  -1   2  17      397.04      394.30      8.60 o
   0   2  17      224.10      219.54      4.75 o
   1   2  17       20.28       21.53      1.68 o
   2   2  17      644.08      584.36     11.11 o
   3   2  17      930.35      902.92     18.76 o
   4   2  17       80.52       81.19      2.80 o
   5   2  17       31.71       42.34      4.85 o
   6   2  17      403.86      369.95      8.59 o
   7   2  17      183.65      183.29     26.08 o
   8   2  17      154.08      122.52     16.76 o
 -12   3  17        0.00        2.60      1.99 o
 -11   3  17        0.06        6.17      1.81 o
 -10   3  17      385.38      365.96      7.82 o
  -9   3  17      363.03      353.04      7.57 o
  -8   3  17       14.78       13.20      1.89 o
  -7   3  17      818.32      817.34      9.43 o
  -6   3  17      596.04      570.39     10.60 o
  -5   3  17     1525.29     1568.00     15.67 o
  -4   3  17     3857.40     3905.53     47.73 o
  -3   3  17       41.37       20.17      2.14 o
  -2   3  17      306.57      288.81      6.71 o
  -1   3  17     2409.11     2507.34     28.07 o
   0   3  17      682.78      790.97     15.57 o
   1   3  17       44.16       43.27      3.16 o
   2   3  17       98.84      114.77      5.14 o
   3   3  17      247.69      231.78      4.54 o
   4   3  17        8.98       11.28      2.31 o
   5   3  17       25.31       23.38      2.94 o
   6   3  17       62.36       56.07      4.57 o
   7   3  17        4.09        7.42      2.07 o
   8   3  17      297.31      312.30     11.29 o
 -12   4  17      112.16       99.23      9.72 o
 -11   4  17        0.12        1.42      1.42 o
 -10   4  17      121.50      124.34      9.38 o
  -9   4  17        4.62        5.39      1.70 o
  -8   4  17      162.01      161.99      7.65 o
  -7   4  17        2.79        4.12      1.36 o
  -6   4  17      868.85      854.49     13.05 o
  -5   4  17      920.66      910.21     16.25 o
  -4   4  17     1165.88     1225.70     19.23 o
  -3   4  17     1099.69     1049.73     19.10 o
  -2   4  17      154.96      155.02      3.96 o
  -1   4  17     1190.91     1210.22     16.35 o
   0   4  17        3.52        3.83      0.86 o
   1   4  17      392.76      453.88     10.73 o
   2   4  17        1.59        4.84      1.35 o
   3   4  17      271.71      267.95      4.66 o
   4   4  17     1344.77     1257.11     28.59 o
   5   4  17      594.46      668.31     14.51 o
   6   4  17     1254.48     1317.01     33.47 o
   7   4  17       50.22       48.93      6.33 o
   8   4  17      112.57       82.52     14.59 o
 -12   5  17        6.90        9.75      1.83 o
 -11   5  17        3.71        2.82      2.03 o
 -10   5  17       52.73       44.39      3.72 o
  -9   5  17      469.41      447.77     11.63 o
  -8   5  17      170.44      188.69      6.07 o
  -7   5  17      107.80      106.68      6.00 o
  -6   5  17      488.95      514.59     12.12 o
  -5   5  17       42.83       40.07      3.62 o
  -4   5  17       24.41       20.01      1.83 o
  -3   5  17      266.57      270.23      4.10 o
  -2   5  17     1793.51     1789.52     29.01 o
  -1   5  17      321.58      312.63      8.64 o
   0   5  17      139.24      151.46      5.35 o
   1   5  17       78.66       64.00      6.58 o
   2   5  17      690.93      682.14     17.18 o
   3   5  17      390.63      372.14     11.75 o
   4   5  17      179.38      179.58      5.91 o
   5   5  17        9.53        6.57      2.30 o
   6   5  17     1015.44     1100.87     28.32 o
   7   5  17        0.24        2.49      2.00 o
 -11   6  17        1.17        4.37      1.91 o
 -10   6  17        6.13        9.95      1.98 o
  -9   6  17       33.02       30.19      3.06 o
  -8   6  17      218.66      192.51      6.30 o
  -7   6  17        6.35        7.96      1.42 o
  -6   6  17      498.12      495.59     11.29 o
  -5   6  17      193.60      175.11      5.18 o
  -4   6  17      107.62      101.57      4.62 o
  -3   6  17     1237.57     1210.38     20.07 o
  -2   6  17      337.77      382.26      9.11 o
  -1   6  17      121.48      107.76      8.49 o
   0   6  17      126.37      114.94      4.62 o
   1   6  17        0.03        3.12      1.98 o
   2   6  17      490.80      506.82     14.40 o
   3   6  17      233.53      163.95     11.76 o
   4   6  17      115.87       83.35     10.00 o
   5   6  17       77.15       58.75      6.95 o
   6   6  17      611.47      592.32     19.72 o
   7   6  17      935.55     1018.40     49.00 o
 -10   7  17       56.49       49.10      4.37 o
  -9   7  17      191.11      155.01      7.50 o
  -8   7  17     1750.71     1879.83     36.05 o
  -7   7  17      969.78      955.93     19.20 o
  -6   7  17      780.91      787.91     16.53 o
  -5   7  17      283.89      263.73      5.16 o
  -4   7  17      351.30      350.20      8.28 o
  -3   7  17      146.78      153.91      7.11 o
  -2   7  17      271.64      221.45      4.80 o
  -1   7  17     1426.23     1428.39     29.90 o
   0   7  17       24.04       25.56      2.53 o
   1   7  17     1179.47     1242.12     31.27 o
   2   7  17      266.21      236.18      6.13 o
   3   7  17      144.90      162.78      8.89 o
   4   7  17      766.23      874.03     32.09 o
   5   7  17      127.47      105.94     14.31 o
   6   7  17      175.37      181.26      7.23 o
  -9   8  17      360.49      379.40      9.13 o
  -8   8  17      174.52      147.33     13.58 o
  -7   8  17       61.73       58.64      5.23 o
  -6   8  17        9.37        6.35      1.60 o
  -5   8  17      485.07      503.44     14.87 o
  -4   8  17      390.33      396.59     10.67 o
  -3   8  17        3.98        4.76      1.69 o
  -2   8  17      937.77      953.71     23.76 o
  -1   8  17     1205.92     1184.52     35.02 o
   0   8  17        7.77        4.53      1.75 o
   1   8  17       34.16       39.98      4.11 o
   2   8  17       43.54       45.47      4.79 o
   3   8  17       57.92       59.11      7.17 o
   4   8  17      138.40      107.15     12.02 o
   5   8  17      727.04      751.30     21.20 o
  -8   9  17       22.98       20.16      3.60 o
  -7   9  17        0.12        3.22      2.15 o
  -6   9  17        5.83        5.56      2.40 o
  -5   9  17      395.52      379.35     11.17 o
  -4   9  17      118.92       99.94      9.54 o
  -3   9  17       89.52       93.12      8.42 o
  -2   9  17        2.43        2.96      1.77 o
  -1   9  17       62.52       41.39      4.32 o
   0   9  17     1394.74     1479.16     42.02 o
   1   9  17      439.60      484.50     13.19 o
   2   9  17       31.33       30.75      4.16 o
   3   9  17      386.18      433.92     10.00 o
   4   9  17      461.16      480.38     13.05 o
  -7  10  17       77.15       52.54      6.32 o
  -6  10  17       59.37       52.05      5.97 o
  -5  10  17       97.94       86.81      7.98 o
  -4  10  17       47.34       44.75      5.35 o
  -3  10  17        0.82        5.13      2.32 o
  -2  10  17      219.80      205.84      9.27 o
  -1  10  17      247.11      255.98      9.09 o
   0  10  17       14.16       14.24      2.51 o
   1  10  17     1262.84     1400.97     24.66 o
   2  10  17       17.71       21.58      3.15 o
  -4  11  17       13.89        8.18      2.78 o
  -3  11  17      287.51      295.10      9.72 o
  -2  11  17       12.20       13.30      2.46 o
  -1  11  17        0.27        3.81      2.23 o
 -12   0  18       75.72       67.13      8.40 o
 -11   0  18      512.46      532.59     15.03 o
 -10   0  18      196.40      216.31     10.83 o
  -9   0  18      376.07      384.87     15.93 o
  -8   0  18     1018.83     1029.03     26.84 o
  -7   0  18        1.66        4.23      1.14 o
  -6   0  18      813.53      852.11     22.59 o
  -5   0  18     3912.99     4115.47     64.17 o
  -4   0  18     7074.31     7329.58    234.65 o
  -3   0  18      700.58      725.46     27.88 o
  -2   0  18     5128.34     6026.04    229.95 o
  -1   0  18      910.96      873.69     38.29 o
   0   0  18      612.58      623.37     28.52 o
   1   0  18        0.04        3.49      2.61 o
   2   0  18       84.65      111.94     34.19 o
   3   0  18       60.75       50.82     15.61 o
   4   0  18     1227.54     1274.89     69.93 o
   5   0  18      200.40      194.74     14.12 o
   6   0  18       18.72       14.53      5.93 o
   7   0  18      978.58     1027.35     56.19 o
   8   0  18      364.37      414.46     25.30 o
 -12   1  18       89.02       73.17      6.67 o
 -11   1  18      662.78      643.70     13.81 o
 -10   1  18       91.20       83.06      5.59 o
  -9   1  18      812.59      909.27     17.66 o
  -8   1  18        2.75        5.13      1.23 o
  -7   1  18      625.48      652.78     11.92 o
  -6   1  18      315.44      310.64      4.75 o
  -5   1  18      133.84      145.44      2.39 o
  -4   1  18       49.29       46.87      1.82 o
  -3   1  18      652.64      672.58     22.05 o
  -2   1  18      296.60      354.28     24.79 o
  -1   1  18     1261.84     1222.76     34.89 o
   0   1  18      217.46      211.47      6.85 o
   1   1  18       21.73       21.23      2.44 o
   2   1  18      638.79      687.78     26.24 o
   3   1  18       46.64       37.37      3.88 o
   4   1  18       15.12       10.38      3.89 o
   5   1  18      176.33      190.04     11.81 o
   6   1  18      148.04      137.32     20.97 o
   7   1  18        0.44        6.74      2.89 o
   8   1  18       98.96      107.54     19.38 o
 -12   2  18      246.51      209.17      8.53 o
 -11   2  18      109.87      102.60      8.58 o
 -10   2  18        1.88        3.99      1.37 o
  -9   2  18       55.58       51.47      4.27 o
  -8   2  18        0.03        3.32      3.60 o
  -7   2  18      637.65      652.60     12.78 o
  -6   2  18       38.98       35.32      2.61 o
  -5   2  18      172.83      161.02      4.17 o
  -4   2  18      353.73      341.03      5.88 o
  -3   2  18       52.20       56.73      4.97 o
  -2   2  18      207.40      191.30      2.55 o
  -1   2  18      255.56      237.10      8.87 o
   0   2  18       12.39        5.90      1.21 o
   1   2  18      112.91      111.66      3.94 o
   2   2  18     1844.83     1765.35     34.31 o
   3   2  18        0.54        4.38      1.83 o
   4   2  18     1221.07     1225.79     44.79 o
   5   2  18      562.25      528.08     19.99 o
   6   2  18       96.45       82.82     12.77 o
   7   2  18       30.98       36.77      5.70 o
   8   2  18        3.68        5.04      3.31 o
 -12   3  18      140.80      136.87     10.29 o
 -11   3  18        5.11        5.60      2.25 o
 -10   3  18       26.80       23.14      2.55 o
  -9   3  18     1405.48     1506.19     39.55 o
  -8   3  18       97.92       92.33      4.48 o
  -7   3  18      839.08      805.22     16.78 o
  -6   3  18      102.24       99.88      2.91 o
  -5   3  18      593.93      581.81     13.19 o
  -4   3  18        4.57        2.21      0.93 o
  -3   3  18     1524.11     1557.46     32.34 o
  -2   3  18        2.33        2.30      0.76 o
  -1   3  18      409.03      321.57      7.93 o
   0   3  18      305.56      330.34      6.65 o
   1   3  18       23.27       17.64      1.90 o
   2   3  18      583.14      580.18     13.97 o
   3   3  18       30.64       22.44      2.64 o
   4   3  18      743.24      767.05     22.45 o
   5   3  18      920.96      965.17     59.52 o
   6   3  18      290.03      275.03     13.11 o
   7   3  18       28.27       35.08      5.83 o
 -12   4  18       67.16       59.87      6.15 o
 -11   4  18        0.79        2.90      1.56 o
 -10   4  18        8.22        6.18      2.06 o
  -9   4  18       84.26       69.48      5.54 o
  -8   4  18      692.78      709.00     16.05 o
  -7   4  18      350.90      345.63      7.11 o
  -6   4  18      394.72      358.34      7.91 o
  -5   4  18      238.29      232.59      2.97 o
  -4   4  18      163.55      181.20      4.55 o
  -3   4  18       85.18       79.27      5.89 o
  -2   4  18      167.08      147.28      3.67 o
  -1   4  18      101.15       89.07      6.10 o
   0   4  18      134.98      100.54      3.55 o
   1   4  18     2690.89     2693.51     51.28 o
   2   4  18       53.11       60.07      4.35 o
   3   4  18      108.44       75.34      7.61 o
   4   4  18      255.93      249.97      6.28 o
   5   4  18       49.37       39.05      4.59 o
   6   4  18       35.57       41.75      7.09 o
   7   4  18        0.05        8.14      3.43 o
 -11   5  18        7.39        6.18      1.27 o
 -10   5  18      339.85      374.06      6.82 o
  -9   5  18      586.94      591.92     13.87 o
  -8   5  18        1.23        4.15      1.57 o
  -7   5  18      444.13      422.56     10.77 o
  -6   5  18     1270.22     1245.42     26.96 o
  -5   5  18      289.32      278.58      5.43 o
  -4   5  18        2.66        4.62      1.66 o
  -3   5  18      764.65      727.35     18.12 o
  -2   5  18       28.76       39.28      5.61 o
  -1   5  18      635.89      690.66     16.64 o
   0   5  18       16.99       14.98      2.29 o
   1   5  18       63.39       58.97      5.23 o
   2   5  18     1174.33     1152.69     26.30 o
   3   5  18      228.32      208.53      5.19 o
   4   5  18      484.82      439.37     13.32 o
   5   5  18        4.03        3.85      2.83 o
   6   5  18       36.30       32.18      8.89 o
   7   5  18       11.88       10.58      3.53 o
 -11   6  18       62.60       48.41      5.07 o
 -10   6  18        0.46        3.76      1.94 o
  -9   6  18        0.50        5.35      1.89 o
  -8   6  18        1.33        2.35      1.76 o
  -7   6  18     1899.40     2014.43     52.48 o
  -6   6  18       85.57       63.57      6.80 o
  -5   6  18      271.74      281.95      6.40 o
  -4   6  18      299.65      290.78      7.01 o
  -3   6  18        5.07       11.40      2.62 o
  -2   6  18      558.87      537.99     18.46 o
  -1   6  18        0.22       -0.45      2.11 o
   0   6  18       23.00       29.27      3.51 o
   1   6  18      187.53      179.10      5.64 o
   2   6  18      349.11      316.85      8.93 o
   3   6  18       24.15       30.85      4.38 o
   4   6  18      461.86      508.03     16.32 o
   5   6  18        0.90        3.47      2.58 o
   6   6  18       16.81       25.34      6.36 o
 -10   7  18        2.21        5.80      2.57 o
  -9   7  18        1.11        2.55      2.00 o
  -8   7  18      190.61      190.17     10.50 o
  -7   7  18       67.23       64.27      6.74 o
  -6   7  18     3827.44     4137.05     75.75 o
  -5   7  18      452.10      424.73      9.41 o
  -4   7  18        2.48        4.08      1.75 o
  -3   7  18      115.14      113.98      7.31 o
  -2   7  18      210.54      216.34      6.61 o
  -1   7  18       57.80       65.83      6.25 o
   0   7  18        7.86       13.65      2.75 o
   1   7  18       90.67       80.49      8.19 o
   2   7  18      339.64      338.27     10.06 o
   3   7  18      831.87      814.97     23.69 o
   4   7  18      390.78      388.27      7.56 o
   5   7  18       12.51        5.69      2.48 o
  -9   8  18       66.06       49.76      6.21 o
  -8   8  18        1.13        4.65      2.57 o
  -7   8  18       40.59       32.34      4.46 o
  -6   8  18       19.83       19.34      3.30 o
  -5   8  18       24.45       16.00      2.51 o
  -4   8  18      206.52      203.53      9.31 o
  -3   8  18      409.25      431.68     15.83 o
  -2   8  18      897.76      968.70     23.17 o
  -1   8  18      651.93      690.69     17.53 o
   0   8  18      233.72      260.95      6.33 o
   1   8  18      688.14      703.49     18.86 o
   2   8  18      214.44      219.12      8.15 o
   3   8  18      107.73       93.93      9.78 o
   4   8  18       36.33       26.15      3.67 o
  -8   9  18       33.65       20.32     13.34 o
  -7   9  18       80.74       64.05      6.93 o
  -6   9  18        5.38        5.62      2.26 o
  -5   9  18        2.97        9.78      2.24 o
  -4   9  18       40.65       46.23      5.69 o
  -3   9  18      248.66      225.18      6.91 o
  -2   9  18       17.25       19.46      2.82 o
  -1   9  18       18.37       21.47      3.14 o
   0   9  18      456.18      500.88     11.64 o
   1   9  18      112.38      108.11     11.18 o
   2   9  18       52.64       37.47      4.65 o
   3   9  18      410.15      474.88     16.68 o
  -6  10  18       76.48       52.50     14.44 o
  -5  10  18       17.69       14.70      2.90 o
  -4  10  18      884.71      935.86     31.23 o
  -3  10  18      347.06      351.40     10.20 o
  -2  10  18       18.26       17.35      3.55 o
  -1  10  18       36.74       30.13      3.67 o
   0  10  18       39.53       35.15      4.06 o
   1  10  18       35.68       32.69      5.23 o
 -12   1  19       68.03       45.24      4.87 o
 -11   1  19      866.69      927.78     17.80 o
 -10   1  19     1173.02     1195.36     23.22 o
  -9   1  19      404.22      408.43     10.65 o
  -8   1  19      380.73      400.84      9.18 o
  -7   1  19        7.82        6.20      1.04 o
  -6   1  19        0.54        2.83      1.14 o
  -5   1  19      431.77      426.59     10.94 o
  -4   1  19      862.75      917.84     24.55 o
  -3   1  19        1.88        3.54      3.29 o
  -2   1  19      691.29      722.83     31.88 o
  -1   1  19     1205.81     1242.89     49.11 o
   0   1  19      404.76      423.04     16.83 o
   1   1  19       69.26       65.01     12.97 o
   2   1  19       91.41      108.61     20.99 o
   3   1  19      794.94      787.68     45.29 o
   4   1  19      205.01      191.48      7.97 o
   5   1  19      104.58      113.56     19.27 o
   6   1  19       51.57       53.89      8.52 o
   7   1  19      240.99      228.91     14.33 o
 -12   2  19        3.79        2.28      1.69 o
 -11   2  19       26.11       22.23      2.67 o
 -10   2  19      113.57      103.34      6.94 o
  -9   2  19       12.54        9.68      1.71 o
  -8   2  19      174.23      183.01      3.81 o
  -7   2  19       82.39       86.01      4.68 o
  -6   2  19        9.06        5.52      1.26 o
  -5   2  19       36.41       28.96      3.12 o
  -4   2  19     1273.95     1328.60     27.83 o
  -3   2  19     1836.54     1827.63    104.97 o
  -2   2  19      763.36      766.94     39.65 o
  -1   2  19      195.77      137.14     25.17 o
   0   2  19      408.73      332.34      9.91 o
   1   2  19      562.05      556.72     19.25 o
   2   2  19      144.63      122.19     23.90 o
   3   2  19       11.39       11.78      5.15 o
   4   2  19      106.25      103.19     14.09 o
   5   2  19      570.37      543.07     20.10 o
   6   2  19      362.60      371.51     19.64 o
   7   2  19      117.80       95.66     13.85 o
 -12   3  19       40.45       22.12      4.64 o
 -11   3  19      209.82      198.09     14.10 o
 -10   3  19      234.56      251.99     10.21 o
  -9   3  19       23.08       24.68      2.68 o
  -8   3  19       23.55       19.31      3.43 o
  -7   3  19      778.84      856.13     21.64 o
  -6   3  19        1.53        1.50      2.57 o
  -5   3  19      387.44      334.90      7.63 o
  -4   3  19      954.50      960.01     20.80 o
  -3   3  19      843.73      881.43     41.17 o
  -2   3  19        1.53        2.93      1.04 o
  -1   3  19       22.59       24.38      2.36 o
   0   3  19      208.58      182.79      4.97 o
   1   3  19        3.01        0.90      2.15 o
   2   3  19       36.15       48.36     13.85 o
   3   3  19        1.74       10.87      3.15 o
   4   3  19      228.37      230.48     10.65 o
   5   3  19        8.85        9.46      3.76 o
   6   3  19      337.69      378.47     10.98 o
   7   3  19      327.64      319.30     18.09 o
 -11   4  19      171.11      179.93     13.77 o
 -10   4  19        1.47        5.08      2.16 o
  -9   4  19      579.06      565.56     18.06 o
  -8   4  19     1044.59     1072.00     28.47 o
  -7   4  19      561.25      529.83     16.07 o
  -6   4  19      556.30      507.35     16.86 o
  -5   4  19       44.40       60.29      6.08 o
  -4   4  19       64.02       72.78      6.96 o
  -3   4  19     1757.42     1763.34     38.37 o
  -2   4  19       39.74       67.23      5.06 o
  -1   4  19       85.93       68.75      4.15 o
   0   4  19      934.86      841.24     21.19 o
   1   4  19     2122.40     2094.84     68.18 o
   2   4  19       91.80       78.86      9.17 o
   3   4  19     1036.51     1110.91     41.63 o
   4   4  19        8.47       16.66      3.06 o
   5   4  19       94.17      103.91     17.13 o
   6   4  19      404.04      443.74     36.22 o
 -11   5  19      239.47      230.18      9.52 o
 -10   5  19      179.16      167.67      9.51 o
  -9   5  19      149.37      130.30     14.70 o
  -8   5  19        0.90        2.16      1.87 o
  -7   5  19       20.95       22.22      3.19 o
  -6   5  19        5.18        8.79      2.33 o
  -5   5  19        1.60        1.92      2.39 o
  -4   5  19      629.36      595.00     16.35 o
  -3   5  19       36.75       23.12      2.91 o
  -2   5  19      216.86      218.54      8.20 o
  -1   5  19     1112.48     1179.45     24.79 o
   0   5  19      771.78      788.15     20.43 o
   1   5  19      121.66      131.01      6.06 o
   2   5  19       44.86       29.16      3.79 o
   3   5  19      702.48      710.93     33.20 o
   4   5  19      138.38      115.79     20.97 o
   5   5  19      371.77      369.91     15.16 o
   6   5  19        0.65        4.04      5.83 o
 -10   6  19      220.93      221.76     15.15 o
  -9   6  19      272.46      269.30      5.89 o
  -8   6  19       92.29       94.47      8.60 o
  -7   6  19       10.76       10.54      2.32 o
  -6   6  19       59.14       53.77      5.77 o
  -5   6  19      113.83      155.12     11.40 o
  -4   6  19      194.51      191.82      8.15 o
  -3   6  19       58.41       57.06      5.91 o
  -2   6  19        2.64        7.66      1.79 o
  -1   6  19      508.86      453.94     12.96 o
   0   6  19       38.82       30.48      3.60 o
   1   6  19      138.91      131.26      8.93 o
   2   6  19       21.35       17.39      2.83 o
   3   6  19      165.94      154.05     22.26 o
   4   6  19      811.87      858.34     38.14 o
   5   6  19      262.95      283.22     11.86 o
  -9   7  19      198.02      187.63     10.46 o
  -8   7  19      514.03      481.87     11.28 o
  -7   7  19        0.01        6.00      2.03 o
  -6   7  19      484.75      524.61     18.22 o
  -5   7  19       24.58       19.10      3.00 o
  -4   7  19      295.49      311.50     18.73 o
  -3   7  19       16.69       14.02      3.01 o
  -2   7  19      676.18      709.21     17.55 o
  -1   7  19      739.85      751.32     18.97 o
   0   7  19      211.29      222.18      6.76 o
   1   7  19     1256.59     1329.94     33.00 o
   2   7  19        7.97       10.89      2.77 o
   3   7  19      217.96      210.04     34.35 o
   4   7  19      122.18      105.75     14.58 o
  -8   8  19       11.54        7.08      2.49 o
  -7   8  19       85.60       79.51     10.05 o
  -6   8  19       12.10       12.60      3.39 o
  -5   8  19      434.35      465.00     22.53 o
  -4   8  19      678.50      641.13     22.36 o
  -3   8  19      208.49      228.32      9.99 o
  -2   8  19      719.45      755.38     18.46 o
  -1   8  19      139.81      134.62      7.70 o
   0   8  19      995.52     1009.12     24.04 o
   1   8  19       47.78       33.49      3.95 o
   2   8  19      615.14      735.43     41.94 o
   3   8  19      259.38      295.09     16.62 o
  -7   9  19       86.42       57.99     23.68 o
  -6   9  19       96.78       92.10     10.55 o
  -5   9  19      111.01       93.85     11.44 o
  -4   9  19        2.92        7.89      2.33 o
  -3   9  19     1112.51     1177.24     77.02 o
  -2   9  19      616.51      632.28     19.66 o
  -1   9  19      297.92      327.29      8.62 o
   0   9  19        5.51        2.72      2.16 o
   1   9  19        8.77        8.45      1.65 o
   2   9  19      250.90      225.30     38.39 o
  -4  10  19      599.30      661.02     39.51 o
  -3  10  19       15.80       12.43      3.43 o
  -2  10  19      439.94      460.15     11.52 o
 -11   0  20        5.01        0.62      3.11 o
 -10   0  20       81.65       55.83     12.70 o
  -9   0  20      406.21      353.32     12.88 o
  -8   0  20        0.06        3.01      5.86 o
  -7   0  20      932.34      939.80     42.79 o
  -6   0  20      247.79      211.90     34.60 o
  -5   0  20     8315.99     8666.83     69.80 o
  -4   0  20     1403.44     1273.65    110.01 o
  -3   0  20       60.42       56.96     14.07 o
  -2   0  20      125.02       96.79     20.79 o
  -1   0  20       85.80       90.86     16.91 o
   0   0  20     1520.14     1504.89     81.26 o
   1   0  20      396.35      342.13     25.19 o
   2   0  20        7.67       12.43      6.85 o
   3   0  20      276.06      331.40     15.00 o
   4   0  20     2393.09     2792.98    164.27 o
   5   0  20     1489.37     1719.28     90.88 o
   6   0  20       51.33       72.43     16.74 o
 -11   1  20      259.15      258.88     23.28 o
 -10   1  20        0.97        4.85      2.75 o
  -9   1  20      359.67      368.53     14.51 o
  -8   1  20       49.87       37.59      5.02 o
  -7   1  20      917.92      900.35     27.67 o
  -6   1  20       78.94       88.16     10.22 o
  -5   1  20        9.38       11.26      2.38 o
  -4   1  20      183.47      178.37      9.96 o
  -3   1  20       37.45       38.45      5.12 o
  -2   1  20       72.00       59.88     19.15 o
  -1   1  20        5.85       11.88      6.44 o
   0   1  20      130.05      167.32     43.68 o
   1   1  20       18.88       27.58     12.96 o
   2   1  20     1330.50     1328.17     58.86 o
   3   1  20        8.61        9.36      3.83 o
   4   1  20      499.23      486.50     20.47 o
   5   1  20       46.32       43.41      7.70 o
   6   1  20        1.01       10.14      3.70 o
 -11   2  20       45.05       36.27      7.41 o
 -10   2  20      111.14      110.74     11.55 o
  -9   2  20        0.13       -0.23      1.87 o
  -8   2  20        4.26        3.93      1.35 o
  -7   2  20       17.62       12.68      2.19 o
  -6   2  20      128.51      126.57     10.09 o
  -5   2  20     1604.17     1590.30     75.36 o
  -4   2  20     1002.64      981.56     38.91 o
  -3   2  20        5.10        5.70      4.40 o
  -2   2  20       75.29       43.59     16.12 o
  -1   2  20      312.58      304.04     10.71 o
   0   2  20       56.41       42.41      8.97 o
   1   2  20      219.71      192.06      8.32 o
   2   2  20       12.39       14.72      5.52 o
   3   2  20        4.10        8.90      4.04 o
   4   2  20      540.71      587.92     22.73 o
   5   2  20      249.29      253.22     13.79 o
   6   2  20        9.82       11.37      4.12 o
 -11   3  20       78.29       68.29     13.01 o
 -10   3  20      356.91      326.39     13.54 o
  -9   3  20       15.81       12.95      2.98 o
  -8   3  20       23.36       21.26      2.68 o
  -7   3  20      660.56      703.22     21.12 o
  -6   3  20      149.04      120.16      4.91 o
  -5   3  20        5.72        8.34      1.87 o
  -4   3  20      795.09      746.36     22.82 o
  -3   3  20      559.69      526.29     26.24 o
  -2   3  20      275.68      258.49     10.02 o
  -1   3  20       13.20       11.78      3.46 o
   0   3  20       79.61       60.88     10.51 o
   1   3  20       37.81       35.45      5.10 o
   2   3  20     2411.27     2793.36     67.61 o
   3   3  20       30.22       25.94      6.62 o
   4   3  20       34.61       43.61      6.88 o
   5   3  20        1.56        2.73      5.14 o
   6   3  20      689.80      688.66     24.12 o
 -11   4  20       81.67       75.94     11.19 o
 -10   4  20      315.82      316.47      8.65 o
  -9   4  20      128.09      106.67     14.65 o
  -8   4  20      203.49      209.13      6.83 o
  -7   4  20        1.60        4.47      1.97 o
  -6   4  20     1149.14     1169.36     37.48 o
  -5   4  20      119.40      110.19      5.13 o
  -4   4  20       26.14       17.33      2.98 o
  -3   4  20       77.27       63.59     30.81 o
  -2   4  20      708.95      734.13     15.97 o
  -1   4  20        0.11        2.25      5.17 o
   0   4  20      138.85      108.79     12.74 o
   1   4  20        5.04        7.42      2.39 o
   2   4  20      132.41      130.51     22.77 o
   3   4  20      268.36      275.46     14.79 o
   4   4  20        6.94        8.71      4.21 o
   5   4  20       32.50       21.81      6.64 o
 -10   5  20        0.34        2.33      2.61 o
  -9   5  20      440.59      454.14      8.31 o
  -8   5  20       85.77       73.24      8.48 o
  -7   5  20       36.40       30.33      3.87 o
  -6   5  20        7.32        7.12      1.43 o
  -5   5  20        0.67        4.66      1.46 o
  -4   5  20      218.13      197.47      5.36 o
  -3   5  20       17.27       17.93      2.40 o
  -2   5  20        5.43        8.97      3.48 o
  -1   5  20      194.67      151.07     18.37 o
   0   5  20      138.98      111.45     14.50 o
   1   5  20      443.56      447.73     19.94 o
   2   5  20      623.59      726.68     45.00 o
   3   5  20        2.73        3.81      4.48 o
   4   5  20       11.26        4.66      5.90 o
   5   5  20       30.66       20.09      6.11 o
  -9   6  20       87.49       68.84      7.00 o
  -8   6  20       24.15       17.22      2.66 o
  -7   6  20       47.54       41.65      4.51 o
  -6   6  20      128.60      101.42     10.39 o
  -5   6  20     1001.47     1020.76     28.26 o
  -4   6  20        0.04        3.16      1.79 o
  -3   6  20       50.81       47.76      5.32 o
  -2   6  20      463.02      397.12     16.62 o
  -1   6  20      150.34      139.79     16.21 o
   0   6  20      396.16      435.03     19.34 o
   1   6  20      133.68      154.19     23.99 o
   2   6  20       60.27       52.56     14.24 o
   3   6  20        0.12        8.97      4.02 o
   4   6  20      846.71      850.65     32.86 o
  -8   7  20      263.08      284.73      8.61 o
  -7   7  20       30.82       27.59      3.76 o
  -6   7  20       88.63       79.73      9.55 o
  -5   7  20        2.30        5.12      1.71 o
  -4   7  20      483.90      482.55     13.27 o
  -3   7  20       83.28       91.18     10.67 o
  -2   7  20      415.35      376.77     20.21 o
  -1   7  20      223.70      187.73     24.20 o
   0   7  20      213.18      207.64     15.44 o
   1   7  20      766.97      796.05     35.25 o
   2   7  20       95.51       93.71     19.27 o
   3   7  20      306.25      315.30     18.25 o
  -7   8  20       24.64       23.05      3.77 o
  -6   8  20      378.76      363.90     10.80 o
  -5   8  20       98.36       81.35     10.03 o
  -4   8  20        4.72        8.79      2.50 o
  -3   8  20        4.77        1.61      2.88 o
  -2   8  20        0.05        1.77      2.92 o
  -1   8  20       63.11       66.93      7.65 o
   0   8  20      260.76      306.30     18.66 o
   1   8  20       36.11       47.17      6.65 o
   2   8  20       23.92       24.89     10.21 o
  -5   9  20      157.57      194.07     19.09 o
  -4   9  20       15.32        6.96      2.36 o
  -3   9  20       82.65       87.40     13.58 o
  -2   9  20       19.35       31.27      6.01 o
  -1   9  20       26.78       13.76      3.42 o
   0   9  20      394.95      430.50     19.47 o
 -11   1  21       12.02       14.69      4.21 o
 -10   1  21      184.00      157.19     21.43 o
  -9   1  21       96.44       90.55     15.48 o
  -8   1  21        2.59        4.79      3.15 o
  -7   1  21       45.80       36.38      5.24 o
  -6   1  21        0.06        2.80      2.86 o
  -5   1  21       16.72       16.47      3.18 o
  -4   1  21      686.38      748.59     21.36 o
  -3   1  21        0.87       -2.23      5.76 o
  -2   1  21      118.92      119.88     28.14 o
  -1   1  21       18.39       14.27      5.57 o
   0   1  21     1588.64     1562.05     74.43 o
   1   1  21     1160.87     1218.08     78.68 o
   2   1  21       11.14       13.54      6.38 o
   3   1  21        1.24        7.88      4.75 o
   4   1  21       63.07       52.33      6.68 o
   5   1  21      852.62      914.96     49.88 o
 -11   2  21      518.69      551.16     46.43 o
 -10   2  21       19.40       22.70      4.12 o
  -9   2  21        7.66        8.66      3.96 o
  -8   2  21        7.44        5.20      4.66 o
  -7   2  21     1565.52     1618.42     59.36 o
  -6   2  21      575.69      561.96     18.50 o
  -5   2  21        3.75        7.36      4.31 o
  -4   2  21       84.03       93.07     17.90 o
  -3   2  21       12.11        6.04      4.42 o
  -2   2  21     1558.83     1653.52     97.28 o
  -1   2  21      469.64      460.67     23.81 o
   0   2  21        4.42        3.68      3.24 o
   1   2  21      480.32      533.96     16.30 o
   2   2  21      561.51      576.27     24.21 o
   3   2  21      950.37     1004.23     36.92 o
   4   2  21        0.21        7.46      3.33 o
   5   2  21      202.57      169.69     27.25 o
 -10   3  21        3.12        8.09      4.10 o
  -9   3  21        8.01       13.27      6.10 o
  -8   3  21      239.51      230.18     12.58 o
  -7   3  21        0.07        3.29      2.96 o
  -6   3  21      428.22      386.35     18.05 o
  -5   3  21        1.12        6.47      3.93 o
  -4   3  21        6.10        5.38      3.64 o
  -3   3  21      273.37      263.49     10.16 o
  -2   3  21       79.17       65.16     11.96 o
  -1   3  21       95.66      102.17     21.70 o
   0   3  21      170.42      121.65     19.58 o
   1   3  21      390.17      352.13     14.43 o
   2   3  21      523.42      568.30     42.75 o
   3   3  21      385.67      412.89     34.25 o
   4   3  21      168.56      133.41     18.32 o
   5   3  21       12.29        6.95      4.22 o
 -10   4  21       13.50       11.10      4.56 o
  -9   4  21       75.02       65.89     11.19 o
  -8   4  21      121.58      101.75     23.40 o
  -7   4  21        2.30        3.66      4.31 o
  -6   4  21     1035.61      969.42     68.57 o
  -5   4  21       82.40       60.70     11.30 o
  -4   4  21       15.08       18.13      3.48 o
  -3   4  21        9.28       21.77      5.20 o
  -2   4  21     1969.02     1945.97     62.59 o
  -1   4  21     1365.35     1483.10     55.27 o
   0   4  21      270.24      324.59      9.97 o
   1   4  21      163.01      133.49     28.38 o
   2   4  21      145.13      143.60     24.70 o
   3   4  21      136.59      104.57     20.60 o
   4   4  21      108.54      115.98     22.84 o
   5   4  21       17.76        9.76      5.46 o
  -9   5  21        0.12        5.57      2.92 o
  -8   5  21      213.54      200.88     30.73 o
  -7   5  21      217.64      234.15     11.76 o
  -6   5  21      102.39       69.17     15.18 o
  -5   5  21        2.16        0.55      5.26 o
  -4   5  21      429.44      421.54     23.11 o
  -3   5  21      292.01      251.59      9.53 o
  -2   5  21      548.79      490.98     18.42 o
  -1   5  21      205.11      203.84     17.53 o
   0   5  21      137.05      129.99     16.60 o
   1   5  21      421.85      408.04     26.37 o
   2   5  21       39.06       55.80     12.91 o
   3   5  21        0.05        6.24      7.22 o
   4   5  21        6.73        2.53     12.94 o
  -9   6  21       44.70       25.47     11.77 o
  -8   6  21        8.57       11.96      3.26 o
  -7   6  21       34.64       31.02      6.06 o
  -6   6  21        7.53        9.18      2.95 o
  -5   6  21       59.93       41.13     10.75 o
  -4   6  21       61.06       53.95     11.87 o
  -3   6  21       94.88       72.62     10.09 o
  -2   6  21        0.16        4.80      3.13 o
  -1   6  21        0.19        4.56      3.28 o
   0   6  21      366.21      402.53     16.99 o
   1   6  21      140.50      148.57     21.40 o
   2   6  21       69.24       78.20     15.72 o
   3   6  21      281.36      330.29     42.13 o
  -7   7  21       37.76       21.04      4.69 o
  -6   7  21      151.11      151.47     23.54 o
  -5   7  21       63.75       63.72     15.94 o
  -4   7  21      157.00      157.66     26.00 o
  -3   7  21       40.79       40.47     10.87 o
  -2   7  21      135.75      119.17     14.47 o
  -1   7  21       11.80       16.44      4.25 o
   0   7  21      664.34      673.17     38.88 o
   1   7  21      168.30      149.18     27.33 o
   2   7  21       32.57       23.38      7.93 o
  -6   8  21      158.68      145.76     17.11 o
  -5   8  21      202.20      212.70     19.48 o
  -4   8  21      150.64      156.24     30.06 o
  -3   8  21      523.34      539.14     32.49 o
  -2   8  21       23.85       37.20      6.45 o
  -1   8  21      303.29      343.08     18.56 o
   0   8  21      469.07      538.69     26.17 o
 -10   0  22       45.84       37.34      8.09 o
  -9   0  22       52.00       53.35     14.48 o
  -8   0  22     3293.76     3421.84     47.75 o
  -7   0  22     2719.92     2943.48    122.15 o
  -6   0  22        1.64        4.25      3.97 o
  -5   0  22       67.75       47.27     13.92 o
  -4   0  22       14.70       19.14      7.52 o
  -3   0  22     1160.12     1302.03     83.49 o
  -2   0  22      102.82       95.13     24.21 o
   0   0  22      120.25      111.71     36.28 o
   2   0  22     3046.08     3372.13     57.81 o
   3   0  22       77.73       89.92     24.91 o
   4   0  22       40.96       54.00     15.50 o
   5   0  22      471.18      496.69     28.43 o
 -10   1  22      256.19      225.76     38.76 o
  -9   1  22        0.37        6.29      3.33 o
  -8   1  22       12.83       15.66      7.17 o
  -7   1  22      332.56      292.92     16.49 o
  -6   1  22      346.40      341.66     10.75 o
  -5   1  22      664.87      647.44     15.10 o
  -4   1  22       43.34       20.55      5.82 o
  -3   1  22       28.16       24.53     11.00 o
  -1   1  22        3.04        2.80      3.90 o
   0   1  22       14.78       18.21      5.79 o
   1   1  22       46.48       44.46     12.87 o
   2   1  22        0.99        6.82      3.23 o
   3   1  22        0.32        3.82      4.06 o
   4   1  22      831.54      910.86     51.30 o
 -10   2  22      106.26       86.91     14.03 o
  -9   2  22       10.35        8.97      2.79 o
  -8   2  22     1641.22     1691.18     87.76 o
  -7   2  22      311.68      258.94     11.62 o
  -6   2  22       55.54       36.30      5.42 o
  -5   2  22       40.54       38.97      8.09 o
  -4   2  22       19.51       14.96      5.23 o
  -3   2  22       53.25       53.50     12.00 o
  -2   2  22       28.77       32.40      8.12 o
  -1   2  22       14.68       21.01      5.25 o
   0   2  22      272.18      270.16     15.13 o
   1   2  22      327.55      361.12     17.06 o
   2   2  22      847.72      917.74     42.13 o
   3   2  22       41.17       38.61      8.76 o
   4   2  22        7.06        8.71      3.80 o
 -10   3  22      111.84       85.15     18.04 o
  -9   3  22       61.47       50.16     10.46 o
  -8   3  22       22.04       13.30      5.62 o
  -7   3  22      853.65      913.82     83.22 o
  -6   3  22       87.99       90.87     18.55 o
  -5   3  22      536.97      558.47     28.30 o
  -4   3  22       15.61       18.25      6.56 o
  -3   3  22      205.90      163.89     37.90 o
  -2   3  22        2.05        2.11      8.28 o
  -1   3  22     2659.67     3018.64    139.23 o
   0   3  22      401.34      390.23     20.83 o
   1   3  22      357.99      367.80     18.67 o
   2   3  22        9.83        7.81      3.55 o
   3   3  22       22.44       21.79      5.96 o
   4   3  22      554.10      581.00     24.73 o
  -9   4  22      188.85      124.34     26.60 o
  -8   4  22      128.67      109.97     19.62 o
  -7   4  22      124.47       93.17     15.95 o
  -6   4  22        5.47        5.01      4.54 o
  -5   4  22      166.34      151.66     27.43 o
  -4   4  22        4.73       11.21      8.76 o
  -3   4  22      128.67      106.29     20.64 o
  -2   4  22       30.25       34.95      6.53 o
  -1   4  22      122.09      119.16     18.02 o
   0   4  22      316.99      334.67     12.43 o
   1   4  22       91.91      117.85     24.02 o
   2   4  22       42.52       33.34      7.43 o
   3   4  22      372.26      387.71     23.95 o
  -9   5  22        0.42        6.54      3.73 o
  -8   5  22       46.48       47.12      9.55 o
  -7   5  22      325.89      323.93     12.27 o
  -6   5  22       21.11       20.34      5.71 o
  -5   5  22       44.92       44.45      6.85 o
  -4   5  22      391.69      478.31     64.40 o
  -3   5  22      373.60      358.49     17.59 o
  -2   5  22       54.19       58.79      9.33 o
  -1   5  22      891.37      918.62     35.57 o
   0   5  22       92.25       90.08     17.38 o
   1   5  22       16.52       17.31      4.88 o
   2   5  22       79.21       99.00     18.88 o
   3   5  22       59.01       51.54     10.00 o
  -8   6  22      273.28      245.42     15.79 o
  -7   6  22      252.30      250.73     11.89 o
  -6   6  22       50.04       36.06      8.21 o
  -5   6  22      510.10      487.30     18.74 o
  -4   6  22       51.43       57.85      9.48 o
  -3   6  22      979.90      982.87     40.46 o
  -2   6  22       25.72       28.79      4.88 o
  -1   6  22       29.01       27.06      5.89 o
   0   6  22       25.78       22.08      8.16 o
   1   6  22       82.87       46.85     11.58 o
   2   6  22      263.22      313.26     17.15 o
  -6   7  22        2.32        2.69      2.93 o
  -5   7  22       45.59       37.34      8.84 o
  -4   7  22      428.38      466.66     44.12 o
  -3   7  22       60.29       54.37     12.70 o
  -2   7  22      138.58      139.03     23.22 o
  -1   7  22        2.71        4.36      2.89 o
   0   7  22      242.38      256.60     31.51 o
  -9   1  23      121.35      113.96     21.12 o
  -8   1  23      239.15      253.85     38.75 o
  -7   1  23       71.18       67.31     10.40 o
  -6   1  23        2.32        5.80      4.36 o
  -5   1  23       62.78       67.31      9.05 o
  -4   1  23      131.35      159.50     29.97 o
  -3   1  23      273.96      261.35     13.64 o
  -2   1  23     1956.75     2116.82    125.74 o
  -1   1  23       46.74       39.66     11.91 o
   0   1  23        1.66       13.61      8.02 o
   1   1  23       74.21       60.22     12.36 o
   2   1  23      540.34      535.20     22.81 o
   3   1  23      103.82       93.13     20.37 o
  -9   2  23      516.75      500.57     19.95 o
  -8   2  23       27.39       26.44      5.66 o
  -7   2  23       98.74       88.56     12.67 o
  -6   2  23       12.84        3.13      3.19 o
  -5   2  23      872.60      913.57     41.06 o
  -4   2  23      503.03      469.33     25.53 o
  -3   2  23      125.63       84.09     23.57 o
  -2   2  23      145.40      126.32     32.34 o
  -1   2  23      143.07      130.04     28.33 o
   0   2  23     1466.49     1658.97    101.31 o
   1   2  23       22.26       38.24      9.59 o
   2   2  23       65.68       68.50     12.59 o
   3   2  23      204.95      254.31     28.46 o
  -9   3  23        0.03        0.16      4.41 o
  -8   3  23       75.10       45.36      9.93 o
  -7   3  23        1.99       11.74      4.63 o
  -6   3  23       50.64       41.95      8.44 o
  -5   3  23      270.68      288.73     22.35 o
  -4   3  23       15.36       11.31      4.82 o
  -3   3  23        0.03        9.28      4.41 o
  -2   3  23        1.97        6.76      4.91 o
  -1   3  23      220.96      244.36     28.32 o
   0   3  23       89.67       77.89     31.75 o
   1   3  23       31.31       21.03     12.13 o
   2   3  23      107.34       80.81     19.38 o
   3   3  23       97.58       69.79     17.49 o
  -8   4  23        1.86        2.25      3.61 o
  -7   4  23      236.54      215.14     21.82 o
  -6   4  23      105.75       94.84     18.58 o
  -5   4  23      714.16      716.35     31.45 o
  -4   4  23     1276.78     1273.95     48.98 o
  -3   4  23        2.44        6.18      4.31 o
  -2   4  23        5.07        4.80      4.68 o
  -1   4  23        4.61        8.31      5.39 o
   0   4  23      149.88      122.67     23.90 o
   1   4  23        0.95        7.54      5.19 o
   2   4  23       45.04       41.98      7.41 o
  -7   5  23       29.25       27.54     10.38 o
  -6   5  23        9.71        7.29      3.66 o
  -5   5  23      508.33      555.24     36.15 o
  -4   5  23        5.69        7.23      3.69 o
  -3   5  23        9.35        9.16      3.84 o
  -2   5  23      222.02      190.28      8.72 o
  -1   5  23      109.57       81.65     16.15 o
   0   5  23       41.07       34.42      8.40 o
   1   5  23      319.17      351.14     30.14 o
  -6   6  23       84.11       69.63     12.74 o
  -5   6  23        5.00       13.59      5.45 o
  -4   6  23      120.03      117.14     22.13 o
  -3   6  23      699.44      763.84     43.29 o
  -2   6  23       13.22        6.87      3.09 o
  -1   6  23      136.32      141.09     29.16 o
   0   6  23        5.24        3.10      4.06 o
  -8   0  24      171.65      119.21     38.66 o
  -7   0  24      350.35      394.13     23.65 o
  -6   0  24      503.32      540.36     34.46 o
  -5   0  24      142.99      148.39     27.27 o
  -4   0  24      715.64      843.98     49.54 o
  -3   0  24      665.98      746.18     49.21 o
   0   0  24        0.15        5.19      4.59 o
   1   0  24      457.39      488.73     40.99 o
   2   0  24      108.94      102.99     41.48 o
  -8   1  24      316.46      342.32     35.77 o
  -7   1  24       21.35        5.15      5.71 o
  -6   1  24        1.40        3.46      3.04 o
  -5   1  24      151.72      132.99     20.52 o
  -4   1  24       22.20       21.06      8.99 o
  -3   1  24       16.85       17.29      6.42 o
  -2   1  24      308.37      321.80     25.98 o
   0   1  24       60.61       43.79     15.37 o
   1   1  24        0.82        1.20      6.92 o
   2   1  24        5.85        9.42      5.12 o
  -8   2  24       74.14       72.01     16.62 o
  -7   2  24       13.61       18.49      4.26 o
  -6   2  24      101.95       92.22     20.54 o
  -5   2  24       90.64       73.24     14.41 o
  -4   2  24       11.74       11.61     10.04 o
  -3   2  24      384.98      372.79     20.96 o
  -2   2  24       26.62       28.50      6.63 o
  -1   2  24      119.02      106.55     21.09 o
   0   2  24       91.58       64.87     25.44 o
   1   2  24      139.81      164.33     28.10 o
   2   2  24       22.06       14.59      9.23 o
  -8   3  24      386.89      361.67     23.11 o
  -7   3  24      157.61      123.73     18.42 o
  -6   3  24       18.03       15.65      6.28 o
  -5   3  24      158.48      138.30     21.95 o
  -4   3  24      442.89      455.92     41.87 o
  -3   3  24      226.12      227.21     52.87 o
  -2   3  24       18.35       10.80      4.95 o
  -1   3  24      242.89      216.84     14.59 o
   0   3  24       80.04       76.79     20.22 o
   1   3  24      447.84      490.62     34.68 o
  -7   4  24      136.64      138.50     27.34 o
  -6   4  24       58.90       44.30      9.14 o
  -5   4  24        0.12        8.60      4.22 o
  -4   4  24        5.72        2.42      4.69 o
  -3   4  24      127.42      147.62     16.80 o
  -2   4  24        1.19       -5.69      6.68 o
  -1   4  24       62.15       65.29     17.21 o
   0   4  24      234.35      224.11     16.59 o
   1   4  24        7.35       11.21      7.80 o
  -6   5  24      562.67      589.20     33.57 o
  -5   5  24      160.00      159.80     50.54 o
  -4   5  24      240.38      233.10     23.56 o
  -3   5  24      462.39      518.98     31.70 o
  -2   5  24       46.02       43.97      8.48 o
  -1   5  24      107.32       78.94     23.75 o
  -7   1  25      345.97      416.35     19.22 o
  -6   1  25       24.46       25.00      4.96 o
  -5   1  25      539.71      587.06     47.44 o
  -4   1  25       43.69       36.74     17.25 o
  -3   1  25       92.50       72.71     18.95 o
  -2   1  25      632.05      764.16     59.73 o
   0   1  25       13.61        7.51      5.35 o
  -6   2  25       30.26       23.94      6.92 o
  -5   2  25       17.98        9.64     11.74 o
  -4   2  25      307.30      267.14     46.05 o
  -3   2  25      639.80      705.89     56.12 o
  -2   2  25        6.52       16.48      8.01 o
   0   2  25      374.86      370.59     46.95 o
  -5   3  25        6.44        4.01      4.76 o
  -4   3  25       40.97       17.35      9.28 o
  -3   3  25      993.55      929.21     48.09 o
  -2   3  25        0.71        4.81      4.15 o
  -1   3  25      161.62      126.42     50.44 o
  -4   4  25      155.15      124.34     33.42 o
  -3   4  25        4.93        6.39      4.23 o
 
